# Supplementary material for: Stem rust on barberry species in Europe: Host specificities and genetic diversity
Source: Front Genet. 2022 Sep 27;13:988031. doi: 10.3389/fgene.2022.988031 (PMC9554944; doi:10.3389/fgene.2022.988031)
Supplement: Supplementary file 2 [file DataSheet2.xlsx]

## Sheet: Suppl. Table 1
Supplementary Table 1. Number of barberry samples collected from 2018 to 2020 in 11 European countries, their geographical location, distance to cereals and grass fields and the surveyed sites.
Number	Isolate ID	Collection year	Country	Location	Latitude	Longitude	Elevation (masl)	Host species	Approximately distance to cereal/grass fields (m)	Description of surveyed site
1	Aecia_PL01_18	2018	Poland	Radzików	52,228900	20,615700	88	Berberis x ottawensis	50	Garden
2	Aecia_PL02_18	2018	Poland	Radzików	52,228800	20,615700	88	Berberis vulgaris	200	Garden
3	Aecia_CZ03_18	2018	Czech Republic	Prague	50.0894	14.3186	344	Berberis vulgaris	150	Park
4	Aecia_CZ04_18	2018	Czech Republic	Prague	50.0876	14.3172	344	Berberis vulgaris	150	Park
5	Aecia_CZ05_18	2018	Czech Republic	Prague	50.0881	14.3187	344	Berberis vulgaris	200	Park
6	Aecia_ES06_18	2018	Spain	Caparroso	42,341973	-1,644522	300	Berberis vulgaris subsp. seroi	500	Road edges
7	Aecia_ES07_18	2018	Spain	Caparroso	42,342058	-1,644500	300	Berberis vulgaris subsp. seroi	500	Road edges
8	Aecia_ES08_18	2018	Spain	Caparroso	42,343076	-1,640645	300	Berberis vulgaris subsp. seroi	500	Shrubbery area
9	Aecia_ES09_18	2018	Spain	Caseda	42.526	-1.36586	375	Berberis vulgaris subsp. seroi	10	Riverbank
10	Aecia_IT10_18	2018	Italy	Piano Battaglia	37.8683	14.0202	1850	Berberis aetnensis	na	Mountain area
11	Aecia_IT11_18	2018	Italy	Piano Battaglia	37.8683	14.0202	1850	Berberis aetnensis	na	Mountain area
12	Aecia_ES12_18	2018	Spain	Fontecha	42.7482	-3.03165	480	Berberis vulgaris subsp. seroi	200	Wood
13	Aecia_ES13_18	2018	Spain	Fontecha	42.7458	-3.02289	480	Berberis vulgaris subsp. seroi	200	Wood
14	Aecia_ES14_18	2018	Spain	Fontecha	42.7444	-3.02976	480	Berberis vulgaris subsp. seroi	200	Wood
15	Aecia_ES15_18	2018	Spain	Dobro	42.8061	-3.63385	720	Berberis vulgaris subsp. seroi	300	Wood
16	Aecia_ES16_18	2018	Spain	Pesquera de Ebro	42.8002	-3.72363	670	Berberis vulgaris subsp. seroi	0	Hedge at cereal field
17	Aecia_ES17_18	2018	Spain	Pesquera de Ebro	42.8	-3.72302	670	Berberis vulgaris subsp. seroi	0	Hedge at cereal field
18	Aecia_ES18_18	2018	Spain	Pesquera de Ebro	42.7999	-3.72508	670	Berberis vulgaris subsp. seroi	0	Hedge at cereal field
19	Aecia_ES19_18	2018	Spain	Valdelateja	42.776	-3.76739	650	Berberis vulgaris subsp. seroi	600	Wood
20	Aecia_ES20_18	2018	Spain	Valdelateja	42.7751	-3.77071	650	Berberis vulgaris subsp. seroi	600	Wood
21	Aecia_ES21_18	2018	Spain	Valdelateja	42.775	-3.76521	650	Berberis vulgaris subsp. seroi	600	Wood
22	Aecia_DK23_18	2018	Denmark	Møns Klint	54,590200	12,314800	98	Berberis vulgaris	500	Shrubbery/wood area
23	Aecia_DK24_18	2018	Denmark	Møns Klint	54,986642	12,534310	74	Berberis vulgaris	1000	Shrubbery/wood area
24	Aecia_SK25_18	2018	Slovakia	Veľká Lodina	48.8594	21.1591	255	Berberis vulgaris	300	Wood
25	Aecia_SK26_18	2018	Slovakia	Malá Vieska	48.8018	21.2464	230	Berberis vulgaris	400	Riverbank
26	Aecia_SK27_18	2018	Slovakia	Kysak	48.8528	21.2228	256	Berberis vulgaris	300	Road edges
27	Aecia_SK28_18	2018	Slovakia	Kysak	48.8537	21.2289	256	Berberis vulgaris	0	Hedge at cereal field
28	Aecia_SK29_18	2018	Slovakia	Spišské Tomášovce	48.945	20.4596	630	Berberis vulgaris	300	Wood
29	Aecia_ES30_18	2018	Spain	Atarés	42.5426	-0.639389	750	Berberis vulgaris subsp. seroi	100	Road edges
30	Aecia_ES31_18	2018	Spain	Atarés	42.5418	-0.638667	750	Berberis vulgaris subsp. seroi	100	Road edges
31	Aecia_ES32_18	2018	Spain	Atarés	42.5437	-0.639194	740	Berberis vulgaris subsp. seroi	25	Road edges
32	Aecia_ES33_18	2018	Spain	Cartirana	42.5335	-0.375778	830	Berberis vulgaris subsp. seroi	200	Road edges
33	Aecia_ES34_18	2018	Spain	Cartirana	42.5343	-0.375333	830	Berberis vulgaris subsp. seroi	200	Pasture
34	Aecia_ES35_18	2018	Spain	Cartirana	42.5346	-0.375472	830	Berberis vulgaris subsp. seroi	200	Pasture
35	Aecia_ES36_18	2018	Spain	Escuer	42.5929	-0.326833	810	Berberis vulgaris subsp. seroi	0	Hedge at cereal field
36	Aecia_ES37_18	2018	Spain	Biescas	42.6161	-0.327972	860	Berberis vulgaris subsp. seroi	100	Pasture
37	Aecia_ES38_18	2018	Spain	Biescas	42.6163	-0.328417	860	Berberis vulgaris subsp. seroi	125	Pasture
38	Aecia_ES39_18	2018	Spain	Broto	42.5959	-0.118917	940	Berberis vulgaris subsp. seroi	100	Road edges
39	Aecia_ES40_18	2018	Spain	Broto	42.596	-0.11875	940	Berberis vulgaris subsp. seroi	100	Road edges
40	Aecia_ES41_18	2018	Spain	Fiscal	42.4772	-0.026528	750	Berberis vulgaris subsp. seroi	70	Pasture
41	Aecia_ES42_18	2018	Spain	Gallipienzo	42.5206	-1.4065	480	Berberis vulgaris subsp. seroi	150	Riverbank
42	Aecia_UK43_18	2018	United Kingdom	Owthorpe	52.8832	-0.992327	43	Berberis vulgaris	0	Hedge at cereal field
43	Aecia_LT44_18	2018	Latvia	Ogre	56.8233	24.6295	45	Berberis vulgaris	20000	Park
44	Aecia_LT45_18	2018	Latvia	Skriveri	56.6229	25.101	31	Berberis vulgaris	0	Hedge at cereal field
45	Aecia_LT46_18	2018	Latvia	Vecdaugava	57.0542	24.104	6	Berberis vulgaris	20000	Forest
46	Aecia_LT47_18	2018	Latvia	Mangalsala	57.071	24.0817	9	Berberis vulgaris	20000	Forest
47	Aecia_IT49_18	2018	Italy	Piano Battaglia	37.8683	14.0202	1850	Berberis aetnensis	na	Mountain area
48	Aecia_IT50_18	2018	Italy	Piano Battaglia	37.8683	14.0202	1850	Berberis aetnensis	na	Mountain area
49	Aecia_IT51_18	2018	Italy	Piano Battaglia	37.8683	14.0202	1850	Berberis aetnensis	na	Mountain area
50	Aecia_LT57_18	2018	Latvia	Mālpils	57.006	24.4807	26	Berberis vulgaris	1000	Forest
51	Aecia_LT58_18	2018	Latvia	Mālpils	57.0093	24.5172	29	Berberis vulgaris	6000	Forest
52	Aecia_LT59_18	2018	Latvia	Sigulda	57.1503	24.8651	100	Berberis vulgaris	1500	Road edges
53	Aecia_LT60_18	2018	Latvia	Cēsis	57.3291	25.2979	95	Berberis vulgaris	100	Road edges
54	Aecia_LT61_18	2018	Latvia	Cēsis	57.3417	25.2989	94	Berberis vulgaris	1000	Forest
55	Aecia_DE62_18	2018	Germany	Wernigerode	51,803852	10,719485	530	Berberis vulgaris	na	Mountain area
56	Aecia_DE63_18	2018	Germany	Wernigerode	51,803852	10,719485	530	Berberis vulgaris	na	Mountain area
57	Aecia_DE64_18	2018	Germany	Wernigerode	51,803852	10,719485	530	Berberis vulgaris	na	Mountain area
58	Aecia_DE65_18	2018	Germany	Wernigerode	51,803852	10,719485	530	Berberis vulgaris	na	Mountain area
59	Aecia_DE66_18	2018	Germany	Wernigerode	51,803852	10,719485	530	Berberis vulgaris	na	Mountain area
60	Aecia_DE67_18	2018	Germany	Nuthetal	52,320704	13,139345	32	Berberis x ottawensis	na	Garden
61	Aecia_DE68_18	2018	Germany	Esslingen Rüdern	48.7588	9.28262	394	Berberis vulgaris	na	Garden
62	Aecia_DK69_18	2018	Denmark	Møns Klint	54,590200	12,314800	98	Berberis vulgaris	500	Shrubbery/wood area
63	Aecia_DK70_18	2018	Denmark	Møns Klint	54.9847	12.5307	92	Berberis vulgaris	500	Shrubbery/wood area
64	Aecia_DK71_18	2018	Denmark	Møns Klint	54.9866	12.533	80	Berberis vulgaris	500	Shrubbery/wood area
65	Aecia_DK72_18	2018	Denmark	Møns Klint	54.9863	12.5331	77	Berberis vulgaris	500	Shrubbery/wood area
66	Aecia_LT73_18	2018	Latvia	Dobele	56.6071	23.2848	45	Berberis vulgaris	500	Park
67	Aecia_LT74_18	2018	Latvia	Dobele	56.5888	23.3301	52	Berberis vulgaris	5	Forest
68	Aecia_LT75_18	2018	Latvia	Tērvete	56.4823	23.3835	30	Berberis vulgaris	500	Nature park
69	Aecia_LT76_18	2018	Latvia	Eleja	56.4258	23.701	41	Berberis vulgaris	30	Forest
70	Aecia_LT77_18	2018	Latvia	Kuldiga	57,065060	21.8102	17	Berberis vulgaris	1000	Forest
71	Aecia_LT78_18	2018	Latvia	Odziena	56,711422	25,686824	105	Berberis vulgaris	200	Park
72	Aecia_LT79_18	2018	Latvia	Jēkabpils	56,506011	25,860600	80	Berberis vulgaris	20000	Park
73	Aecia_LT80_18	2018	Latvia	Nīcgale	56,126852	26,385795	96	Berberis vulgaris	100	Road edges
74	Aecia_LT81_18	2018	Latvia	Aknīste	56,161839	25,742748	109	Berberis x ottawensis	300	Park
75	Aecia_LT82_18	2018	Latvia	Aknīste	56,161840	25,742749	108	Berberis vulgaris	300	Park
76	Aecia_DK83_18	2018	Denmark	Enø	55,161265	11,678686	2	Berberis vulgaris	50	Shrubbery/wood area
77	Aecia_DK84_18	2018	Denmark	Enø	55,145912	11,705499	1	Berberis vulgaris	1000	Shrubbery/wood area
78	Aecia_FR85_18	2018	France	Thiverval-Grignon	48,800500	1,917100	168	Berberis vulgaris	1000	Wood
79	Aecia_FR86_18	2018	France	Thiverval-Grignon	48,800500	1,917100	168	Berberis vulgaris	1000	Wood
80	Aecia_FR87_18	2018	France	Thiverval-Grignon	48,800500	1,917100	168	Berberis vulgaris	1000	Wood
81	Aecia_FR88_18	2018	France	Boigneville	48,282300	2,370300	100	Berberis x ottawensis	0	Hedge at cereal field
82	Aecia_FR89_18	2018	France	Boigneville	48,282300	2,370300	100	Berberis x ottawensis	0	Hedge at cereal field
83	Aecia_FR90_18	2018	France	Boigneville	48,282300	2,370300	100	Berberis x ottawensis	0	Hedge at cereal field
84	Aecia_FR91_18	2018	France	Boigneville	48,282300	2,370300	100	Berberis x ottawensis	0	Hedge at cereal field
85	Aecia_DE92_18	2018	Germany	Berlin	52,530000	13,383000	35	Berberis vulgaris subsp. australis	10000	Botanical garden
86	Aecia_DE93_18	2018	Germany	Berlin	52,530000	13,383000	35	Berberis vulgaris subsp. australis	10000	Botanical garden
87	Aecia_DE94_18	2018	Germany	Berlin	52,530000	13,383000	35	Berberis vulgaris subsp. australis	10000	Botanical garden
88	Aecia_IT114_18	2018	Italy	Etna mountain	37.7011	14.9911	2000	Berberis aetnensis	na	Mountain area
89	Aecia_ES22_19	2019	Spain	Fontecha	42.7492	-3.02736	480	Berberis vulgaris subsp. seroi	200	Wood
90	Aecia_ES24_19	2019	Spain	Fontecha	42.7444	-3.02976	480	Berberis vulgaris subsp. seroi	200	Wood
91	Aecia_ES25_19	2019	Spain	Dobro	42.8061	-3.63385	720	Berberis vulgaris subsp. seroi	300	Wood
92	Aecia_ES26_19	2019	Spain	Dobro	42.8088	-3.6319	680	Berberis vulgaris subsp. seroi	0	Hedge at cereal field
93	Aecia_ES27_19	2019	Spain	Dobro	42.8088	-3.6319	680	Berberis vulgaris subsp. seroi	0	Hedge at cereal field
94	Aecia_ES28_19	2019	Spain	Pesquera de Ebro	42.8002	-3.72363	670	Berberis vulgaris subsp. seroi	0	Hedge at cereal field
95	Aecia_ES29_19	2019	Spain	Pesquera de Ebro	42.8	-3.72302	670	Berberis vulgaris subsp. seroi	0	Hedge at cereal field
96	Aecia_ES30_19	2019	Spain	Pesquera de Ebro	42.7999	-3.72508	670	Berberis vulgaris subsp. seroi	0	Hedge at cereal field
97	Aecia_ES31_19	2019	Spain	Valdelateja	42.776	-3.76739	650	Berberis vulgaris subsp. seroi	600	Wood
98	Aecia_ES32_19	2019	Spain	Valdelateja	42.7751	-3.77071	650	Berberis vulgaris subsp. seroi	600	Wood
99	Aecia_ES33_19	2019	Spain	Valdelateja	42.775	-3.76521	650	Berberis vulgaris subsp. seroi	600	Wood
100	Aecia_ES35_19	2019	Spain	Cardaño de Arriba	42.9717	-4.75716	1360	Berberis vulgaris	na	Mountain area
101	Aecia_ES36_19	2019	Spain	Cardaño de Abajo	42.9205	-4.76376	1340	Berberis vulgaris	na	Mountain area
102	Aecia_ES37_19	2019	Spain	Besande	42.8977	-4.88748	1280	Berberis vulgaris	na	Mountain area
103	Aecia_ES38_19	2019	Spain	Caparroso	42,341973	-1,644522	300	Berberis vulgaris subsp. seroi	500	Road edges
104	Aecia_ES39_19	2019	Spain	Caparroso	42,342058	-1,644500	300	Berberis vulgaris subsp. seroi	500	Road edges
105	Aecia_ES40_19	2019	Spain	Caparroso	42,343076	-1,640645	300	Berberis vulgaris subsp. seroi	500	Shrubbery area
106	Aecia_ES41_19	2019	Spain	Caparroso	42,342058	-1,644500	300	Berberis vulgaris subsp. seroi	500	Road edges
107	Aecia_ES42_19	2019	Spain	Caseda	42.526	-1.36586	375	Berberis vulgaris subsp. seroi	10	Riverbank
108	Aecia_ES43_19	2019	Spain	Gallipienzo	42.5206	-1.4065	480	Berberis vulgaris subsp. seroi	150	Riverbank
109	Aecia_ES44_19	2019	Spain	Gallipienzo	42.5197	-1.41268	470	Berberis vulgaris subsp. seroi	150	Riverbank
110	Aecia_ES45_19	2019	Spain	Gallipienzo	42.523	-1.39835	460	Berberis vulgaris subsp. seroi	150	Riverbank
111	Aecia_DK20_19	2019	Denmark	Møns Klint	54,590200	12,314800	98	Berberis vulgaris	500	Shrubbery/wood area
112	Aecia_DK21_19	2019	Denmark	Møns Klint	54,986642	12,534310	74	Berberis vulgaris	1000	Shrubbery/wood area
113	Aecia_UK07_19	2019	United Kingdom	Owthorpe	52.8838	-0.992278	43	Berberis vulgaris	0	Hedge at cereal field
114	Aecia_FR01_19	2019	France	Thiverval-Grignon	48.8005	1.9171	168	Berberis vulgaris	1000	Wood
115	Aecia_CZ02_19	2019	Czech Republic	Prague	50.0876	14.3172	344	Berberis vulgaris	150	Park
116	Aecia_CZ03_19	2019	Czech Republic	Prague	50.0894	14.3186	344	Berberis vulgaris	150	Park
117	Aecia_CZ04_19	2019	Czech Republic	Plzeň	49.7615	13.4198	322	Berberis vulgaris	400	Park
118	Aecia_CZ05_19	2019	Czech Republic	Plzeň	49.761	13.4197	320	Berberis vulgaris	450	Hedge road
119	Aecia_CZ06_19	2019	Czech Republic	Plzeň	49.7607	13.418	322	Berberis vulgaris	480	Hedge road
120	Aecia_SK09_19	2019	Slovakia	Veľká Lodina	48.8594	21.1591	255	Berberis vulgaris	300	Wood
121	Aecia_SK10_19	2019	Slovakia	Malá Vieska	48.8018	21.2464	230	Berberis vulgaris	400	Riverbank
122	Aecia_SK11_19	2019	Slovakia	Kysak	48.8528	21.2228	256	Berberis vulgaris	300	Road edges
123	Aecia_SK12_19	2019	Slovakia	Kysak	48.8537	21.2289	256	Berberis vulgaris	0	Hedge at cereal field
124	Aecia_SK13_19	2019	Slovakia	Spišské Tomášovce	48.945	20.4596	630	Berberis vulgaris	300	Wood
125	Aecia_SK14_19	2019	Slovakia	Veľká Lodina	48.8594	21.1591	255	Berberis vulgaris	300	Wood
126	Aecia_SK15_19	2019	Slovakia	Malá Vieska	48.8018	21.2464	230	Berberis vulgaris	400	Riverbank
127	Aecia_SK16_19	2019	Slovakia	Kysak	48.8528	21.2228	256	Berberis vulgaris	300	Road edges
128	Aecia_SK17_19	2019	Slovakia	Kysak	48.8537	21.2289	256	Berberis vulgaris	0	Hedge at cereal field
129	Aecia_SK18_19	2019	Slovakia	Spišské Tomášovce	48.945	20.4596	630	Berberis vulgaris	300	Wood
130	Aecia_SK20_19	2019	Slovakia	Piešťany	48.5982	17.84	162	Berberis vulgaris	1000	Park
131	Aecia_IT08_19	2019	Italy	Piano Battaglia	37.874	14.0225	1584	Berberis aetnensis	na	Mountain area
132	Aecia_CH46_19	2019	Italy	Tschierv GR	46.6309	10.3278	1737	Berberis vulgaris	na	Mountain area
133	Aecia_CH47_19	2019	Switzerland	Fulderia GR	46.6149	10.3657	1632	Berberis vulgaris	na	Mountain area
134	Aecia_CH48_19	2019	Switzerland	Convers BE	47.1073	6.8902	945	Berberis vulgaris	na	Mountain area
135	Aecia_CH49_19	2019	Switzerland	la Sagne NE	47.0777	6.8029	1072	Berberis vulgaris	na	Mountain area
136	Aecia_CH50_19	2019	Switzerland	Zernez GR	46.6965	10.0991	1492	Berberis vulgaris	na	Mountain area
137	Aecia_CH51_19	2019	Switzerland	Müstair GR	46.6341	10.4477	1298	Berberis vulgaris	na	Mountain area
138	Aecia_CH52_19	2019	Switzerland	Müstair GR	46.6212	10.4429	1303	Berberis vulgaris	na	Mountain area
139	Aecia_CH53_19	2019	Switzerland	Alvaneu GR	46.6758	9.6536	1162	Berberis vulgaris	na	Mountain area
140	Aecia_CH54_19	2019	Switzerland	Alvaneu GR	46.6825	9.6621	1272	Berberis vulgaris	na	Mountain area
141	Aecia_CH55_19	2019	Switzerland	Alvaneu GR	46.6811	9.6408	1293	Berberis vulgaris	na	Mountain area
142	Aecia_CH56_19	2019	Switzerland	Cazis GR	46.7434	9.4308	633	Berberis vulgaris	200	Riverbank
143	Aecia_CH57_19	2019	Switzerland	Tamils GR	46.7505	9.4286	631	Berberis vulgaris	100	Riverbank
144	Aecia_CH58_19	2019	Switzerland	Fully VS	46.1351	7.12236	462	Berberis vulgaris	100	Riverbank
145	Aecia_FR01_20	2020	France	Thiverval-Grignon	48.8005	1.9171	168	Berberis vulgaris	1000	Wood
146	Aecia_CZ03_20	2020	Czech Republic	Prague	50.0876	14.3172	344	Berberis vulgaris	150	Park
147	Aecia_CZ04_20	2020	Czech Republic	Prague	50.0894	14.3186	344	Berberis vulgaris	150	Park
148	Aecia_CZ05_20	2020	Czech Republic	Prague	50.1371	14.4024	216	Berberis vulgaris	500	Nature park
149	Aecia_SK06_20	2020	Slovakia	Veľká Lodina	48.8594	21.1591	255	Berberis vulgaris	300	Wood
150	Aecia_SK07_20	2020	Slovakia	Malá Vieska	48.8018	21.2464	230	Berberis vulgaris	400	Riverbank
151	Aecia_SK08_20	2020	Slovakia	Kysak	48.8528	21.2228	256	Berberis vulgaris	400	Road edges
152	Aecia_SK09_20	2020	Slovakia	Kysak	48.8537	21.2289	256	Berberis vulgaris	0	Hedge at cereal field
153	Aecia_UK10_20	2020	United Kingdom	Owthorpe	52.8834	-0.992282	48	Berberis vulgaris	0	Hedge at cereal field
154	Aecia_DK11_20	2020	Denmark	Møns Klint	54,590200	12,314800	98	Berberis vulgaris	500	Shrubbery/wood area
155	Aecia_DK12_20	2020	Denmark	Møns Klint	54,986642	12,534310	74	Berberis vulgaris	1000	Shrubbery/wood area
156	Aecia_DK13_20	2020	Denmark	Møns Klint	54.9847	12.5307	92	Berberis vulgaris	500	Shrubbery/wood area
157	Aecia_CZ14_20	2020	Czech Republic	Prague	50.1441	14.4008	225	Berberis vulgaris	300	Nature park
158	Aecia_CZ15_20	2020	Czech Republic	Prague	50.144	14.4011	225	Berberis vulgaris	300	Nature park
159	Aecia_CZ16_20	2020	Czech Republic	Prague	50.1456	14.4025	250	Berberis vulgaris	500	Nature park
160	Aecia_CZ17_20	2020	Czech Republic	Prague	50.1456	14.4025	250	Berberis vulgaris	500	Nature park
161	Aecia_CZ18_20	2020	Czech Republic	Prague	50.1456	14.4025	250	Berberis vulgaris	500	Nature park
162	Aecia_CZ19_20	2020	Czech Republic	Prague	50.1456	14.4025	250	Berberis vulgaris	500	Nature park
163	Aecia_CZ20_20	2020	Czech Republic	Karlštejn	49.9343	14.1702	243	Berberis vulgaris	500	Riverbank
164	Aecia_CZ21_20	2020	Czech Republic	Prague	50.0534	14.3986	305	Berberis vulgaris	2000	Nature park
165	Aecia_CZ22_20	2020	Czech Republic	Prague	50.0534	14.3986	305	Berberis vulgaris	2000	Nature park

## Sheet: Suppl. Table 2
Supplementary Table 2. Puccinia reference isolates collected from multiple cereal and grass hosts and GenBank accession numbers of the EF1-α gene sequences.
Sample ID	Puccinia specie	Host of origin	Country of origin	Accession No.
St18a	Puccinia graminis	Avena sativa	Denmark	ON887037
DK06_12	P. graminis	Lolium perenne	Denmark	ON887038
O61	P. graminis	Agrostis stolonifera	Sweden	ON887039
O11-1	P. graminis	Elymus caninus	Sweden	ON887040
O66	P. graminis	Dactlylis glomerata	Sweden	ON887041
IGEc	P. arrhenateri	Arrhenatherum elatius	Denmark	ON887042
O38-1	P. arrhenateri	A. elatius	Sweden	ON887043
Bram5b	P. poa-nemoralis	Poa annua	Denmark	ON887044
E6 DK1498	P. striiformis	Triticum aestivum	Denmark	ON887045
O10ny-1	P. striiformis	Elymus caninus	Sweden	ON887046
St7	P. striiformoides	D. glomerata	Denmark	ON887047
3b	P. pseudostriiformis	P. pratensis	Denmark	ON887048
DK186_13	P. graminis	Triticum aestivum	Denmark	ON887049
ES178d1_19	P. graminis	Secale cereale	Spain	ON887050
ES173a_19	P. graminis	Secale cereale	Spain	ON887051

## Sheet: Suppl. Table 3
Suppementary Table 3. NCBI blast results for the translation elongation factor 1-α (EF1-α) gene of 121 aecial sampes collected during 2018 to 2020 in 11 European countries.
1 GenBank accession numbers of the EF1-α sequences used in this study. 2 Total length of query sequences. 3 GeneBank accession numbers with highest % identity for Puccinia spp. of the aecial sampes used in this study.
Aecial samples							Blastn GenBank results
Number	Sample id	Country of origin	Accession No.1	Included in phylogenetic tree (Fig. 2)			Puccinia specie	Host	% identity	Total length (bp)2	Mismatchs	Gaps	Accession No.3
1	Aecia_CZ03_18b	Czech Republic	ON886985	x			Puccinia graminis	Dactylis glomerata	98.9	631	7	0	MK988556.1
2	Aecia_DK83_18a	Denmark	ON886940	x			Puccinia graminis	Triticum aestivum	98.4	625	10	0	DQ925267.1
3	Aecia_DK71_18b	Denmark	ON886984	x			Puccinia graminis	Dactylis glomerata	99.2	627	5	0	MK988556.1
4	Aecia_DK71_18c	Denmark	ON886986	x			Puccinia graminis	Dactylis glomerata	99.1	627	6	1	MK988556.1
5	Aecia_DK71_18d	Denmark	ON886995	x			Puccinia graminis	Dactylis glomerata	98.7	624	8	0	MK988556.1
6	Aecia_DK72_18a	Denmark	ON886961	x			Puccinia graminis	Lolium rigidum	99.1	653	6	0	DQ925265.1
7	Aecia_DK72_18b	Denmark	ON886988	x			Puccinia graminis	Lolium rigidum	98.9	650	7	0	DQ925265.1
8	Aecia_DK72_18d	Denmark	ON886994	x			Puccinia graminis	Dactylis glomerata	98.7	653	8	0	MK988556.1
9	Aecia_DK23_18b	Denmark	ON886941	x			Puccinia graminis	Triticum aestivum	99.0	625	6	0	DQ925267.1
10	Aecia_DK23_18e	Denmark	ON886962	x			Puccinia graminis	Lolium rigidum	99.1	654	6	0	DQ925265.1
11	Aecia_FR88_18a	France	ON886999	x			Puccinia graminis	Dactylis glomerata	98.7	639	8	0	MK988556.1
12	Aecia_FR89_18b	France	ON886913	x			Puccinia graminis	Triticum aestivum	98.6	625	9	0	DQ925267.1
13	Aecia_FR90_18a	France	ON886929	x			Puccinia graminis	Triticum aestivum	98.4	625	10	0	DQ925267.1
14	Aecia_FR86_18a	France	ON886987	x			Puccinia graminis	Dactylis glomerata	98.7	632	8	1	MK988556.1
15	Aecia_DE68_18a	Germany	ON886914	x			Puccinia graminis	Triticum aestivum	98.6	625	9	0	DQ925267.1
16	Aecia_DE68_18b	Germany	ON886915	x			Puccinia graminis	Triticum aestivum	98.6	625	9	0	DQ925267.1
17	Aecia_DE68_18d	Germany	ON886916	x			Puccinia graminis	Triticum aestivum	98.6	625	9	0	DQ925267.1
18	Aecia_IT49_18a	Italy	ON887001	-			Puccinia graminis	Lolium rigidum	98.5	653	10	0	DQ925265.1
19	Aecia_IT49_18d	Italy	ON887002	-			Puccinia graminis	Lolium rigidum	98.5	653	10	0	DQ925265.1
20	Aecia_LT57_18a	Latvia	ON886917	-			Puccinia graminis	Triticum aestivum	98.6	625	9	0	DQ925267.1
21	Aecia_LT57_18b	Latvia	ON886930	x			Puccinia graminis	Triticum aestivum	98.4	625	4	0	DQ925267.1
22	Aecia_LT58_18a	Latvia	ON886989	x			Puccinia graminis	Lolium rigidum	98.9	653	7	0	DQ925265.1
23	Aecia_LT58_18b	Latvia	ON886946	-			Puccinia graminis	Triticum aestivum	98.4	625	10	0	DQ925267.1
24	Aecia_LT59_18b	Latvia	ON886918	-			Puccinia graminis	Triticum aestivum	98.6	625	9	0	DQ925267.1
25	Aecia_LT60_18a	Latvia	ON886993	x			Puccinia graminis	Lolium rigidum	99.1	653	6	0	DQ925265.1
26	Aecia_LT60_18b	Latvia	ON886996	x			Puccinia graminis	Dactylis glomerata	98.9	632	7	0	MK988556.1
27	Aecia_LT61_18b	Latvia	ON886963	x			Puccinia graminis	Lolium rigidum	99.2	653	5	0	DQ925265.1
28	Aecia_LT76_18b	Latvia	ON886952	-			Puccinia graminis	Triticum aestivum	98.6	625	9	0	DQ925267.1
29	Aecia_LT45_18a	Latvia	ON886947	-			Puccinia graminis	Triticum aestivum	98.2	624	11	0	DQ925267.1
30	Aecia_LT46_18b	Latvia	ON886948	-			Puccinia graminis	Triticum aestivum	98.4	625	10	0	DQ925267.1
31	Aecia_LT46_18c	Latvia	ON886955	-			Puccinia graminis	Triticum aestivum	98.4	625	10	0	DQ925267.1
32	Aecia_LT78_18a	Latvia	ON886931	x			Puccinia graminis	Triticum aestivum	99.4	625	4	0	DQ925267.1
33	Aecia_LT78_18c	Latvia	ON887031	-			Puccinia graminis	Triticum aestivum	98.3	627	11	2	DQ925267.1
34	Aecia_LT80_18a	Latvia	ON886956	-			Puccinia graminis	Triticum aestivum	98.2	625	11	0	DQ925267.1
35	Aecia_LT81_18a	Latvia	ON886932	x			Puccinia graminis	Triticum aestivum	99.4	625	4	0	DQ925267.1
36	Aecia_LT47_18c	Latvia	ON886964	x			Puccinia graminis	Lolium rigidum	99.1	653	6	0	DQ925265.1
37	Aecia_LT47_18d	Latvia	ON886990	-			Puccinia graminis	Lolium rigidum	99.1	653	6	0	DQ925265.1
38	Aecia_PL02_18d	Poland	ON886919	-			Puccinia graminis	Triticum aestivum	98.4	625	10	0	DQ925267.1
39	Aecia_PL02_18e	Poland	ON886942	-			Puccinia graminis	Triticum aestivum	98.1	625	12	1	DQ925267.1
40	Aecia_PL02_18g	Poland	ON886950	-			Puccinia graminis	Triticum aestivum	98.9	625	7	0	DQ925267.1
41	Aecia_PL02_18h	Poland	ON886953	x			Puccinia graminis	Triticum aestivum	98.9	625	7	0	DQ925267.1
42	Aecia_PL02_18j	Poland	ON886957	-			Puccinia graminis	Triticum aestivum	98.6	625	9	0	DQ925267.1
43	Aecia_PL01_18a	Poland	ON886920	-			Puccinia graminis	Triticum aestivum	98.6	625	9	0	DQ925267.1
44	Aecia_PL01_18b	Poland	ON886921	x			Puccinia graminis	Triticum aestivum	98.4	625	10	0	DQ925267.1
45	Aecia_PL01_18c	Poland	ON886943	x			Puccinia graminis	Triticum aestivum	98.9	625	7	0	DQ925267.1
46	Aecia_PL01_18d	Poland	ON886949	-			Puccinia graminis	Triticum aestivum	98.9	625	10	1	DQ925267.1
47	Aecia_PL01_18e	Poland	ON886958	x			Puccinia graminis	Triticum aestivum	98.6	625	9	0	DQ925267.1
48	Aecia_SK25_18a	Slovakia	ON887000	x			Puccinia graminis	Dactylis glomerata	98.3	636	11	4	MK988556.1
49	Aecia_SK25_18b	Slovakia	ON886998	-			Puccinia graminis	Lolium rigidum	98.5	653	10	0	DQ925265.1
50	Aecia_SK26_18a	Slovakia	ON886997	x			Puccinia graminis	Lolium rigidum	98.6	653	9	0	DQ925265.1
51	Aecia_ES08_18a	Spain	ON886992	-			Puccinia graminis	Dactylis glomerata	99.2	632	5	0	MK988556.1
52	Aecia_ES08_18b	Spain	ON886933	-			Puccinia graminis	Triticum aestivum	99.4	625	4	0	DQ925267.1
53	Aecia_ES08_18c	Spain	ON886934	-			Puccinia graminis	Triticum aestivum	99.4	625	4	0	DQ925267.1
54	Aecia_ES06_18c	Spain	ON886935	-			Puccinia graminis	Triticum aestivum	99.4	625	4	0	DQ925267.1
55	Aecia_ES07_18c	Spain	ON886944	-			Puccinia graminis	Triticum aestivum	98.9	625	7	0	DQ925267.1
56	Aecia_ES09_18a	Spain	ON886936	x			Puccinia graminis	Dactylis glomerata	99.4	632	4	0	MK988556.1
57	Aecia_ES09_18b	Spain	ON886965	-			Puccinia graminis	Triticum aestivum	99.2	625	5	0	DQ925267.1
58	Aecia_ES12_18a	Spain	ON886966	-			Puccinia graminis	Lolium rigidum	99.2	653	5	0	DQ925265.1
59	Aecia_ES13_18a	Spain	ON886926	-			Puccinia graminis	Triticum aestivum	99.4	625	4	0	DQ925267.1
60	Aecia_ES13_18b	Spain	ON887029	x			Puccinia graminis	Triticum aestivum	98.9	625	7	0	DQ925267.1
61	Aecia_ES14_18a	Spain	ON886937	-			Puccinia graminis	Triticum aestivum	98.1	625	12	0	DQ925267.1
62	Aecia_ES14_18b	Spain	ON886959	-			Puccinia graminis	Triticum aestivum	99.4	625	4	0	DQ925267.1
63	Aecia_ES16_18b	Spain	ON886954	-			Puccinia graminis	Triticum aestivum	99.0	625	4	0	DQ925267.1
64	Aecia_ES16_18c	Spain	ON886967	-			Puccinia graminis	Lolium rigidum	99.2	653	5	0	DQ925265.1
65	Aecia_ES16_18d	Spain	ON886968	-			Puccinia graminis	Lolium rigidum	99.2	653	5	0	DQ925265.1
66	Aecia_ES16_18e	Spain	ON886991	x			Puccinia graminis	Lolium rigidum	99.1	653	6	0	DQ925265.1
67	Aecia_ES16_18f	Spain	ON886969	-			Puccinia graminis	Lolium rigidum	99.2	653	5	0	DQ925265.1
68	Aecia_ES16_18h	Spain	ON886970	-			Puccinia graminis	Lolium rigidum	99.2	653	5	0	DQ925265.1
69	Aecia_ES17_18a	Spain	ON886980	-			Puccinia graminis	Lolium rigidum	99.1	655	6	0	DQ925265.1
70	Aecia_ES17_18c	Spain	ON886971	-			Puccinia graminis	Lolium rigidum	99.2	653	5	0	DQ925265.1
71	Aecia_ES30_18a	Spain	ON886945	x			Puccinia graminis	Triticum aestivum	98.9	625	7	0	DQ925267.1
72	Aecia_ES30_18b	Spain	ON886951	-			Puccinia graminis	Triticum aestivum	99.2	625	5	0	DQ925267.1
73	Aecia_ES31_18a	Spain	ON886960	-			Puccinia graminis	Triticum aestivum	98.1	625	12	0	DQ925267.1
74	Aecia_ES32_18a	Spain	ON886938	-			Puccinia graminis	Triticum aestivum	99.4	625	4	0	DQ925267.1
75	Aecia_ES33_18b	Spain	ON886972	-			Puccinia graminis	Lolium rigidum	99.2	652	5	0	DQ925265.1
76	Aecia_ES34_18a	Spain	ON886973	-			Puccinia graminis	Lolium rigidum	99.2	653	5	0	DQ925265.1
77	Aecia_ES34_18b	Spain	ON886939	-			Puccinia graminis	Triticum aestivum	99.4	625	4	0	DQ925267.1
78	Aecia_ES35_18b	Spain	ON887016	-			Puccinia graminis	Triticum aestivum	99.4	625	4	0	DQ925267.1
79	Aecia_ES36_18a	Spain	ON887017	-			Puccinia graminis	Triticum aestivum	99.4	625	4	0	DQ925267.1
80	Aecia_ES36_18b	Spain	ON887018	x			Puccinia graminis	Triticum aestivum	99.4	625	4	0	DQ925267.1
81	Aecia_ES36_18c	Spain	ON887026	-			Puccinia graminis	Triticum aestivum	99.4	625	4	0	DQ925267.1
82	Aecia_ES38_18b	Spain	ON887012	-			Puccinia graminis	Triticum aestivum	98.9	625	7	0	DQ925267.1
83	Aecia_ES40_18a	Spain	ON887019	-			Puccinia graminis	Triticum aestivum	98.9	625	7	0	DQ925267.1
84	Aecia_ES41_18a	Spain	ON887010	-			Puccinia graminis	Lolium rigidum	99.2	653	5	0	DQ925265.1
85	Aecia_ES42_18c	Spain	ON887020	x			Puccinia graminis	Triticum aestivum	99.2	625	5	0	DQ925267.1
86	Aecia_ES42_18e	Spain	ON887027	x			Puccinia graminis	Triticum aestivum	98.9	625	7	0	DQ925267.1
87	Aecia_FR01_19	France	ON887021	-			Puccinia graminis	Dactylis glomerata	98.7	636	8	0	MK988556.1
88	Aecia_CZ02_19	Czech Republic	ON887013	x			Puccinia graminis	Triticum aestivum	98.4	625	10	0	DQ925267.1
89	Aecia_CZ03_19	Czech Republic	ON887022	x			Puccinia graminis	Triticum aestivum	98.6	625	9	0	DQ925267.1
90	Aecia_CZ05_19	Czech Republic	ON887028	x			Puccinia graminis	Triticum aestivum	99.0	625	6	0	DQ925267.1
91	Aecia_UK07_19c	UK	ON887014	x			Puccinia graminis	Triticum aestivum	99.4	625	4	0	DQ925267.1
92	Aecia_UK07_19g	UK	ON887024	x			Puccinia graminis	Triticum aestivum	98.7	626	8	1	DQ925267.1
93	Aecia_UK07_19h	UK	ON887015	x			Puccinia graminis	Triticum aestivum	98.6	625	9	0	DQ925267.1
94	Aecia_UK07_19l	UK	ON887008	x			Puccinia graminis	Triticum aestivum	98.6	625	9	0	DQ925267.1
95	Aecia_UK07_19o	UK	ON887023	x			Puccinia graminis	Triticum aestivum	99.0	625	6	0	DQ925267.1
96	Aecia_IT08_19a	Italy	ON887011	x			Puccinia graminis	Lolium rigidum	98.3	654	11	0	DQ925265.1
97	Aecia_IT08_19b	Italy	ON887025	x			Puccinia graminis	Dactylis glomerata	98.1	636	12	1	MK988556.1
98	Aecia_IT08_19e	Italy	ON887009	x			Puccinia graminis	Lolium rigidum	98.5	653	10	0	DQ925265.1
99	Aecia_IT08_19f	Italy	ON887003	-			Puccinia graminis	Lolium rigidum	98.5	655	10	0	DQ925265.1
100	Aecia_IT08_19h	Italy	ON887007	x			Puccinia graminis	Lolium rigidum	98.6	655	9	0	DQ925265.1
101	Aecia_IT08_19i	Italy	ON887005	-			Puccinia graminis	Lolium rigidum	98.5	655	10	0	DQ925265.1
102	Aecia_IT08_19j	Italy	ON887006	-			Puccinia graminis	Lolium rigidum	98.2	655	12	2	DQ925265.1
103	Aecia_IT08_19k	Italy	ON887004	-			Puccinia graminis	Lolium rigidum	98.3	655	11	1	DQ925265.1
104	Aecia_ES22_19a	Spain	ON887032	-			Puccinia graminis	Triticum aestivum	98.1	625	12	0	DQ925267.1
105	Aecia_ES22_19b	Spain	ON887036	x			Puccinia graminis	Triticum aestivum	98.9	625	7	0	DQ925267.1
106	Aecia_ES24_19a	Spain	ON886981	-			Puccinia graminis	Lolium rigidum	99.2	655	5	0	DQ925265.1
107	Aecia_ES24_19b	Spain	ON886974	x			Puccinia graminis	Lolium rigidum	99.1	656	6	1	DQ925265.1
108	Aecia_ES26_19	Spain	ON886975	-			Puccinia graminis	Lolium rigidum	99.2	655	5	0	DQ925265.1
109	Aecia_ES27_19a	Spain	ON886979	x			Puccinia graminis	Lolium rigidum	99.1	656	6	1	DQ925265.1
110	Aecia_ES32_19b	Spain	ON886922	x			Puccinia graminis	Triticum aestivum	99.4	625	4	0	DQ925267.1
111	Aecia_ES33_19	Spain	ON886976	-			Puccinia graminis	Lolium rigidum	99.1	656	6	1	DQ925265.1
112	Aecia_ES35_19a	Spain	ON886977	x			Puccinia graminis	Lolium rigidum	99.1	656	6	1	DQ925265.1
113	Aecia_ES36_19a	Spain	ON886923	x			Puccinia graminis	Triticum aestivum	99.4	625	4	0	DQ925267.1
114	Aecia_ES38_19	Spain	ON886978	x			Puccinia graminis	Lolium rigidum	99.1	656	6	1	DQ925265.1
115	Aecia_ES40_19b	Spain	ON886927	-			Puccinia graminis	Triticum aestivum	98.2	625	11	0	DQ925267.1
116	Aecia_ES41_19b	Spain	ON886924	-			Puccinia graminis	Triticum aestivum	99.4	625	4	0	DQ925267.1
117	Aecia_ES45_19b	Spain	ON886925	-			Puccinia graminis	Triticum aestivum	99.4	625	4	0	DQ925267.1
118	Aecia_CH120_19	Switzerland	ON886928	x			Puccinia graminis	Triticum aestivum	98.0	636	13	3	DQ925268.1
119	Aecia_CH127_19	Switzerland	ON887034	x			Puccinia graminis	Triticum aestivum	98.4	625	10	0	DQ925267.1
120	Aecia_FR01_20a	France	ON886982	x			Puccinia graminis	Dactylis glomerata	99.1	643	6	0	MK988556.1
121	Aecia_FR01_20d	France	ON886983	x			Puccinia graminis	Dactylis glomerata	98.4	643	10	0	MK988556.1

## Sheet: Suppl. Table 4
Supplementary Table 4. The population, host of origing and corresponding MLG at 19 SSR loci of the 192 isolates included in the present study (Shaded cells indicate resampled MLGs).
Isolate ID	Population	Host	MLG	PgtCAT42		PgtCAA98		Pgest24		Pgest325		PgtCAA39		Pgest227		Pgest341		PgtCAA53		PgtCAA80		Pgest21		PgtCAA49		PgtCAA93		Pgest109		Pgest173		PgtGAA81		Pgest142		Pgest59		Pgest353		Pgest318
ES69_19	Spain	Rye	132	128	128	158	170	153	156	170	170	235	235	178	178	214	214	201	222	224	224	239	239	125	125	179	182	171	171	180	189	173	173	221	221	226	226	242	242	268	268
ES70_19	Spain	Rye	132	128	128	158	170	153	156	170	170	235	235	178	178	214	214	201	222	224	224	239	239	125	125	0	0	171	171	180	189	173	173	221	221	226	226	242	242	268	268
ES71_19	Spain	Rye	132	128	128	158	170	153	156	170	170	235	235	178	178	214	214	201	222	224	224	239	239	125	125	0	0	171	171	180	189	173	173	221	221	226	226	242	242	268	268
ES72_19	Spain	Rye	132	128	128	158	170	153	156	170	170	235	235	178	178	214	214	201	222	224	224	239	239	125	125	0	0	171	171	180	189	173	173	221	221	226	226	242	242	268	268
ES73_19	Spain	Rye	132	128	128	158	170	153	156	170	170	235	235	178	178	214	214	201	222	224	224	239	239	125	125	0	0	171	171	180	189	173	173	221	221	226	226	242	242	268	268
ES80_19	Spain	Rye	75	119	119	158	158	150	153	173	173	202	202	193	217	214	214	204	207	227	233	239	239	125	125	173	176	165	171	180	189	197	197	206	221	214	226	239	239	256	265
ES81_19	Spain	Rye	74	119	119	158	158	150	153	173	173	202	205	175	193	214	214	204	207	227	230	239	239	107	125	173	176	168	171	180	189	197	197	206	221	214	226	239	239	256	265
ES82_19	Spain	Rye	92	104	128	158	158	150	153	0	0	202	205	175	193	214	214	207	207	239	242	239	239	110	137	161	176	168	171	180	189	191	197	212	212	0	0	242	242	268	268
ES86_19	Spain	Rye	133	0	0	158	176	147	153	167	170	202	205	196	196	214	214	207	207	233	239	248	251	137	137	176	176	168	171	180	189	173	194	206	206	226	226	242	245	256	256
ES87_19	Spain	Rye	41	104	104	158	170	150	153	173	173	202	205	196	199	214	214	204	213	233	242	239	251	125	152	176	176	165	168	180	186	173	197	206	221	226	226	230	239	250	250
ES107_19	Spain	Barley	27	104	104	158	158	150	150	170	188	205	235	178	178	214	214	201	201	224	224	239	239	116	125	182	182	171	171	180	180	173	173	0	0	0	0	242	242	268	268
ES108_19	Spain	Barley	27	104	104	158	158	150	150	170	188	205	235	178	178	214	214	201	201	224	224	239	239	116	125	182	182	171	171	180	180	173	173	0	0	0	0	242	242	268	268
ES109_19	Spain	Barley	30	104	104	158	158	153	153	173	173	205	208	199	199	214	214	201	207	227	230	239	248	107	125	176	176	168	171	180	180	197	197	212	221	214	214	230	239	250	256
ES113_19	Spain	Barley	34	104	104	158	158	153	153	0	0	202	208	199	199	214	214	207	216	227	230	239	239	107	122	173	176	168	171	180	189	0	0	221	221	214	214	239	239	250	256
ES149_19	Spain	Barley	58	104	119	158	158	150	153	173	188	208	208	175	175	214	214	201	216	233	233	239	251	125	152	176	176	165	168	189	189	173	191	221	221	214	214	230	239	253	256
ES150_19	Spain	Barley	23	104	104	155	161	141	150	173	173	205	211	196	196	214	217	204	207	230	233	239	251	125	137	161	173	165	171	180	189	173	173	221	221	214	217	230	236	256	256
ES151_19	Spain	Barley	56	104	119	158	158	147	153	173	188	208	208	175	175	214	214	201	216	233	233	239	251	125	152	176	176	165	168	189	189	173	191	233	233	214	214	230	239	253	256
ES152_19	Spain	Barley	38	104	104	158	170	141	153	173	173	205	205	175	175	208	214	207	216	227	233	239	239	107	125	161	161	171	171	186	189	197	197	221	221	217	217	230	239	259	259
ES153_19	Spain	Barley	37	104	104	158	170	141	153	173	173	205	205	175	175	208	214	207	216	227	233	239	239	107	122	161	161	171	171	186	189	197	197	221	221	217	217	230	239	259	259
ES242_19	Spain	Wheat	134	0	0	158	158	153	156	173	173	205	271	193	193	214	214	207	207	227	227	239	251	122	122	173	176	168	168	189	189	188	197	221	221	226	229	230	245	250	265
ES243_19	Spain	Wheat	97	104	128	158	158	141	156	170	173	205	235	178	178	214	214	207	207	224	227	239	239	116	125	0	0	171	171	180	186	173	173	221	221	0	0	242	242	256	268
ES244_19	Spain	Wheat	96	104	128	158	158	141	156	170	173	208	235	178	178	214	214	201	207	224	227	239	239	116	125	0	0	165	171	180	180	173	173	221	221	0	0	242	242	256	268
ES245_19	Spain	Wheat	96	104	128	158	158	141	156	170	173	208	235	178	178	214	214	201	207	224	227	239	239	116	125	0	0	165	171	180	180	173	173	221	221	211	220	242	242	256	268
ES246_19	Spain	Wheat	135	0	0	158	170	153	156	173	173	205	205	193	193	214	214	207	207	227	227	239	251	122	125	173	176	168	168	189	189	173	173	221	221	226	229	230	245	0	0
ES263_19	Spain	Wheat	90	104	128	155	158	144	153	173	188	205	205	0	0	214	214	204	219	227	242	251	251	122	125	173	176	165	171	180	180	173	188	221	221	226	226	230	239	256	268
ES264_19	Spain	Wheat	20	104	122	158	176	147	153	173	188	205	205	0	0	214	214	204	207	233	233	239	239	122	122	161	176	165	168	180	189	173	191	221	221	226	226	239	242	256	268
ES265_19	Spain	Wheat	44	104	104	158	170	150	153	173	173	202	205	196	199	214	214	204	213	233	242	239	251	125	152	176	176	168	168	180	186	173	197	221	221	226	226	230	239	250	250
ES266_19	Spain	Wheat	36	104	104	158	170	141	153	173	188	202	205	196	196	214	214	213	213	230	233	239	251	125	152	161	176	165	168	186	189	197	197	221	221	226	226	239	239	256	256
ES267_19	Spain	Wheat	44	104	104	158	170	150	153	173	173	202	205	196	199	214	214	204	213	233	242	239	251	125	152	176	176	168	168	180	186	173	197	221	221	226	226	230	239	250	250
ES314_19	Spain	Wheat	27	104	104	158	158	150	150	170	188	205	235	178	178	214	214	201	201	224	224	239	239	116	125	182	182	171	171	180	180	173	173	0	0	0	0	242	242	268	268
ES315_19	Spain	Wheat	27	104	104	158	158	150	150	170	188	205	235	178	178	214	214	201	201	224	224	239	239	116	125	182	182	171	171	180	180	173	173	0	0	0	0	242	242	268	268
ES316_19	Spain	Wheat	27	104	104	158	158	150	150	170	188	205	235	178	178	214	214	201	201	224	224	239	239	116	125	182	182	171	171	180	180	173	173	0	0	0	0	242	242	268	268
ES317_19	Spain	Wheat	27	104	104	158	158	150	150	170	188	205	235	178	178	214	214	201	201	224	224	239	239	116	125	182	182	171	171	180	180	173	173	0	0	0	0	242	242	268	268
ES318_19	Spain	Wheat	35	104	104	158	170	141	150	170	188	205	235	178	178	214	214	201	201	224	227	239	239	116	137	182	182	171	171	180	180	173	173	0	0	0	0	242	242	256	268
ES363_19	Spain	Wheat	94	104	128	158	158	156	156	173	173	0	0	175	193	214	214	201	201	233	233	239	251	122	122	161	176	165	168	180	186	173	191	206	221	214	217	230	239	256	256
ES365_19	Spain	Wheat	85	122	128	155	170	150	150	173	188	205	244	175	175	214	214	207	216	227	242	239	251	122	122	161	176	165	168	186	186	191	200	239	239	214	226	239	245	256	262
ES366_19	Spain	Wheat	86	122	128	155	170	150	150	173	188	205	244	175	175	214	214	207	216	227	242	239	251	122	122	161	176	165	168	186	186	191	191	239	239	214	226	239	245	256	262
ES367_19	Spain	Wheat	86	122	128	155	170	150	150	173	188	205	244	175	175	214	214	207	216	227	242	239	251	122	122	161	176	165	168	186	186	191	191	239	239	214	226	239	245	256	262
ES401_19	Spain	Wheat	26	104	104	158	176	153	153	170	173	202	271	193	217	214	214	201	201	227	230	239	251	0	0	173	179	168	168	180	189	173	173	206	206	214	226	230	239	0	0
ES402_19	Spain	Wheat	106	104	128	158	170	150	156	173	188	235	271	0	0	214	214	201	207	233	233	239	239	122	122	176	176	165	171	180	180	191	197	221	221	214	226	230	239	259	265
ES403_19	Spain	Wheat	78	119	119	158	158	150	156	173	173	202	205	193	193	214	214	201	207	227	233	239	239	125	125	173	176	168	171	0	0	173	197	206	221	214	226	230	239	259	265
ES404_19	Spain	Wheat	93	104	128	158	158	156	156	173	173	241	271	175	175	214	214	201	216	233	233	239	248	122	125	0	0	165	168	180	180	191	194	206	221	217	226	236	239	256	256
ES450_19	Spain	Wheat	15	104	125	158	158	153	156	173	173	0	0	196	196	208	214	207	213	233	233	239	239	125	152	0	0	168	168	186	186	197	197	221	221	214	226	239	239	256	256
ES451_19	Spain	Wheat	87	122	128	155	170	153	153	173	173	205	205	0	0	214	214	213	219	227	230	248	251	122	137	173	176	171	171	180	180	188	188	221	221	214	226	230	242	256	259
ES452_19	Spain	Wheat	48	104	104	158	170	153	153	173	173	202	205	196	196	214	214	207	213	233	233	239	239	122	152	173	176	168	168	186	189	194	197	221	221	226	226	239	239	256	259
ES453_19	Spain	Wheat	44	104	104	158	170	150	153	173	173	202	205	196	199	214	214	204	213	233	242	239	251	125	152	176	176	0	0	180	186	173	197	221	221	226	226	230	239	0	0
ES74_19	Spain	Rye	12	122	122	158	176	153	153	173	173	205	205	175	175	214	214	207	213	227	230	239	239	125	125	161	173	165	168	189	189	185	188	221	227	226	226	239	245	250	250
ES75_19	Spain	Rye	131	128	128	158	170	153	156	170	170	235	235	178	178	214	214	201	222	224	224	239	239	125	125	182	182	171	171	180	189	173	173	221	227	226	226	242	242	268	268
ES76_19	Spain	Rye	127	128	128	158	158	150	156	170	170	205	208	178	178	214	214	201	201	227	227	239	239	116	125	176	182	171	171	180	186	173	173	221	242	211	220	242	242	256	256
ES77_19	Spain	Rye	101	104	128	158	158	150	156	170	188	208	217	178	178	214	214	201	222	224	224	239	239	116	116	176	182	171	171	180	186	173	173	242	242	220	220	242	242	268	268
ES78_19	Spain	Rye	17	104	122	170	170	153	153	173	173	208	241	196	196	214	214	207	216	233	233	239	239	125	125	173	173	168	168	180	186	0	0	221	221	214	226	239	242	256	265
ES83_19	Spain	Rye	77	119	119	158	158	150	156	173	173	202	205	193	193	214	214	201	207	227	233	239	239	125	125	176	176	168	171	189	189	173	197	221	221	226	226	230	239	256	265
ES84_19	Spain	Rye	57	104	119	158	158	150	150	170	170	205	241	175	175	214	214	213	213	230	233	239	239	125	137	161	176	165	168	180	189	173	197	221	221	226	226	230	239	250	268
ES85_19	Spain	Rye	113	119	128	158	170	150	156	173	188	235	271	196	196	208	214	207	213	227	233	239	239	122	122	173	176	171	171	180	180	188	197	0	0	214	226	230	242	250	265
ES88_19	Spain	Rye	105	104	128	158	170	147	153	173	173	205	235	175	196	214	214	201	216	227	233	239	248	122	125	176	176	165	168	186	189	173	194	221	221	214	223	230	239	256	256
ES89_19	Spain	Rye	43	104	104	158	170	150	153	173	173	202	205	196	199	214	214	204	213	233	242	239	251	125	152	176	176	165	168	180	186	173	197	221	221	226	226	230	239	250	250
ES90_19	Spain	Rye	42	104	104	158	170	150	153	173	173	202	205	196	199	214	214	204	213	233	242	239	251	125	152	176	176	165	168	180	186	173	197	221	221	226	226	230	239	250	259
ES91_19	Spain	Rye	22	104	122	158	170	141	153	173	173	208	235	175	196	208	214	207	213	227	233	239	248	125	125	161	176	168	171	180	189	188	197	0	0	0	0	230	242	256	256
ES92_19	Spain	Rye	39	104	104	158	170	141	153	173	173	202	205	175	175	208	214	207	216	227	233	239	239	107	122	161	161	171	171	186	189	197	197	221	221	217	217	230	239	259	259
ES93_19	Spain	Barley	27	104	104	158	158	150	150	170	188	205	235	178	178	214	214	201	201	224	224	239	239	116	125	182	182	171	171	180	180	173	173	0	0	0	0	242	242	268	268
ES99_19	Spain	Barley	47	104	104	158	170	153	153	173	173	208	241	196	199	0	0	207	216	230	233	239	239	107	125	173	176	168	168	180	180	188	197	221	221	214	226	239	242	250	256
ES104_19	Spain	Barley	35	104	104	158	170	141	150	170	188	205	235	178	178	214	214	201	201	224	227	239	239	116	137	182	182	171	171	180	180	173	173	0	0	0	0	242	242	256	268
ES112_19	Spain	Barley	107	104	128	158	170	153	156	170	170	235	235	178	178	214	214	201	201	224	224	239	239	116	125	182	182	171	183	180	180	173	173	221	221	226	226	0	0	256	268
ES114_19	Spain	Barley	91	104	128	158	161	141	141	173	173	205	241	0	0	214	217	204	216	233	242	239	239	122	125	173	176	165	171	180	180	173	191	221	221	214	226	230	230	256	256
ES137_19	Spain	Barley	21	104	122	158	158	156	156	173	173	208	271	193	193	214	214	201	201	233	233	239	251	122	122	161	176	165	168	180	186	173	191	206	221	214	217	230	239	256	256
ES144_19	Spain	Barley	55	104	119	158	158	147	153	173	188	208	271	175	175	214	214	201	216	233	233	239	251	125	152	176	176	165	168	189	189	173	191	0	0	0	0	230	239	253	256
ES154_19	Spain	Barley	52	104	119	161	170	141	153	173	173	205	232	196	196	0	0	204	207	227	233	239	239	143	146	179	194	186	192	201	207	194	194	242	242	0	0	251	257	268	277
ES160_19	Spain	Barley	103	104	128	158	170	141	153	170	173	202	205	196	196	214	214	207	207	233	233	239	251	122	128	173	173	168	171	180	189	197	200	215	248	214	214	230	242	256	256
ES167_19	Spain	Barley	63	119	122	158	158	153	156	173	188	202	205	175	175	214	214	204	204	230	233	239	239	122	125	176	176	165	168	180	180	173	173	0	0	0	0	242	242	256	256
ES175_19	Spain	Barley	33	104	104	158	158	153	153	173	173	202	205	196	199	214	214	201	213	230	233	239	239	125	152	173	176	165	168	186	189	194	197	221	221	226	226	239	239	256	256
ES177_19	Spain	Barley	25	104	104	170	170	150	150	173	173	205	208	175	193	0	0	207	213	230	233	239	251	107	125	173	176	171	171	180	180	188	188	221	221	0	0	230	239	256	262
ES178_19	Spain	Barley	50	104	104	158	170	153	156	170	173	202	241	175	175	208	214	201	216	230	233	239	251	116	122	173	176	168	171	180	180	197	197	206	221	214	223	239	239	256	259
ES179_19	Spain	Barley	32	104	104	158	158	153	153	173	173	202	205	196	199	214	214	201	213	230	233	239	239	125	152	173	176	165	168	186	189	194	197	221	221	226	226	239	239	256	259
ES181_19	Spain	Barley	112	119	128	167	170	150	156	0	0	226	247	202	202	214	214	207	216	236	245	248	254	107	107	161	176	165	165	180	180	173	182	212	215	220	220	230	230	256	274
ES247_19	Spain	Wheat	95	104	128	158	158	141	156	170	188	217	235	178	178	214	214	207	222	224	224	239	239	116	116	179	182	171	171	180	180	173	173	0	0	0	0	242	242	256	268
ES248_19	Spain	Wheat	99	104	128	158	158	141	156	170	170	208	235	178	178	208	214	201	207	224	227	239	239	116	125	179	182	165	171	180	180	173	173	221	221	0	0	242	242	256	268
ES249_19	Spain	Wheat	95	104	128	158	158	141	156	170	188	217	235	178	178	214	214	207	222	224	224	239	239	116	116	0	0	171	171	180	180	173	173	221	221	0	0	242	242	256	268
ES250_19	Spain	Wheat	98	104	128	158	158	141	156	170	170	208	235	175	178	214	214	207	207	224	227	239	239	116	116	179	182	171	171	180	186	173	173	221	221	0	0	242	242	256	268
ES251_19	Spain	Wheat	126	128	128	158	158	156	156	170	188	208	235	0	0	214	214	207	222	224	224	239	239	125	125	179	182	171	171	180	189	173	173	221	221	226	226	242	242	268	268
ES268_19	Spain	Wheat	24	104	104	167	170	150	153	170	173	202	205	193	193	214	214	207	207	230	233	239	251	107	122	173	173	168	171	180	180	188	197	215	221	226	229	239	242	256	262
ES269_19	Spain	Wheat	59	104	119	158	170	153	153	173	173	202	241	196	196	0	0	216	216	227	230	239	251	107	122	161	173	165	168	180	189	173	197	221	221	217	217	230	239	256	256
ES270_19	Spain	Wheat	72	119	119	155	170	153	153	173	173	205	205	196	196	214	214	201	207	227	233	239	251	122	122	173	173	165	168	180	189	173	194	0	0	226	226	230	239	253	256
ES271_19	Spain	Wheat	19	104	122	158	176	147	153	173	188	205	205	196	196	214	214	204	207	233	233	239	239	122	122	161	176	165	168	180	189	173	191	0	0	226	226	239	242	256	265
ES272_19	Spain	Wheat	60	104	119	158	170	153	156	173	173	205	271	175	196	208	214	207	213	227	233	239	239	122	122	161	173	171	171	180	189	188	197	221	221	217	226	239	242	250	259
ES319_19	Spain	Wheat	28	104	104	158	158	150	150	170	188	205	235	178	178	214	214	201	201	224	224	239	239	116	125	179	182	171	171	180	180	173	173	0	0	0	0	242	242	268	268
ES320_19	Spain	Wheat	29	104	104	158	158	150	156	170	170	205	208	178	178	214	214	201	207	224	224	239	239	116	125	176	182	171	171	180	186	173	173	0	0	0	0	242	242	256	268
ES321_19	Spain	Wheat	102	104	128	158	158	150	156	170	170	208	208	175	175	214	214	201	207	224	227	239	239	0	0	176	182	171	171	186	186	173	173	239	239	226	229	0	0	268	268
ES322_19	Spain	Wheat	130	128	128	158	170	153	156	170	170	232	235	178	178	214	214	201	222	224	224	239	239	125	125	179	182	171	171	180	189	173	173	221	221	226	226	242	242	268	268
ES323_19	Spain	Wheat	128	128	128	158	158	150	156	170	170	205	208	0	0	214	214	207	207	224	227	239	239	125	125	176	182	171	171	186	186	173	173	0	0	211	220	242	242	256	268
ES324_19	Spain	Wheat	100	104	128	158	158	141	156	170	170	205	235	178	178	214	214	207	216	224	227	239	239	116	137	161	182	171	171	180	186	173	173	221	221	226	229	242	242	256	268
ES325_19	Spain	Wheat	28	104	104	158	158	150	150	170	188	205	235	178	178	214	214	201	201	224	224	239	239	116	125	179	182	171	171	180	180	173	173	0	0	0	0	242	242	268	268
ES326_19	Spain	Wheat	28	104	104	158	158	150	150	170	188	205	235	178	178	214	214	201	201	224	224	239	239	116	125	179	182	171	171	180	180	173	173	0	0	0	0	242	242	268	268
ES327_19	Spain	Wheat	28	104	104	158	158	150	150	170	188	205	235	178	178	214	214	201	201	224	224	239	239	116	125	179	182	171	171	180	180	173	173	0	0	0	0	242	242	268	268
ES328_19	Spain	Wheat	28	104	104	158	158	150	150	170	188	205	235	178	178	214	214	201	201	224	224	239	239	116	125	179	182	171	171	180	180	173	173	0	0	0	0	242	242	268	268
ES329_19	Spain	Wheat	129	128	128	158	158	153	156	170	188	208	235	0	0	214	214	207	222	224	224	239	239	125	125	179	182	171	171	180	189	173	173	221	221	226	226	242	242	268	268
ES369_19	Spain	Wheat	88	122	128	155	170	150	150	173	188	205	244	175	175	214	214	207	216	227	242	239	251	122	122	161	176	165	168	186	189	191	191	239	239	214	226	239	245	256	262
ES370_19	Spain	Wheat	16	104	122	161	170	0	0	173	188	205	244	175	175	214	214	207	219	227	242	239	239	122	122	161	173	168	171	180	189	0	0	212	239	226	229	239	245	256	265
ES371_19	Spain	Wheat	88	122	128	155	170	0	0	173	188	205	244	175	175	214	214	207	216	227	242	239	251	122	122	161	176	165	168	186	189	191	191	0	0	214	226	239	245	256	262
ES372a_19	Spain	Wheat	88	122	128	155	170	0	0	173	188	205	244	175	175	214	214	207	216	227	242	239	251	122	122	161	176	165	168	186	189	191	191	0	0	214	226	239	245	256	262
ES372b_19	Spain	Wheat	13	122	122	158	170	150	159	173	188	205	244	175	175	214	214	201	207	227	242	239	248	122	137	161	161	168	168	180	189	191	197	0	0	214	226	230	245	256	265
ES373_19	Spain	Wheat	13	122	122	158	170	150	159	173	188	205	244	175	175	214	214	201	207	227	242	239	248	122	137	161	161	168	168	180	189	191	197	0	0	214	226	230	245	256	265
ES374_19	Spain	Wheat	21	104	122	158	158	156	156	173	173	208	271	0	0	214	214	201	201	233	233	239	251	122	122	161	176	165	168	180	186	173	191	206	221	214	217	230	239	256	256
ES375_19	Spain	Wheat	84	122	128	161	170	150	156	173	188	205	244	175	199	214	214	207	207	242	242	239	239	113	122	161	173	168	168	180	189	191	194	239	239	0	0	230	245	256	256
ES376_19	Spain	Wheat	13	122	122	158	170	150	159	173	188	205	244	175	175	214	214	201	207	227	242	239	248	122	137	161	161	168	168	180	189	191	197	0	0	214	226	230	245	256	265
ES400_19	Spain	Wheat	76	119	119	158	158	156	156	170	173	241	271	196	196	208	214	213	213	227	233	239	239	122	137	173	176	168	171	180	189	173	188	0	0	0	0	239	242	250	250
ES454_19	Spain	Wheat	61	119	131	158	170	153	153	170	173	241	271	175	175	214	214	207	207	239	242	239	251	137	137	0	0	165	168	180	180	173	194	221	221	0	0	239	242	256	256
ES455_19	Spain	Wheat	53	104	119	155	170	150	150	173	173	205	205	196	199	214	214	201	204	227	242	251	251	122	125	173	176	165	165	180	180	173	173	221	221	226	229	230	230	250	253
ES456_19	Spain	Wheat	72	119	119	155	170	153	153	173	173	205	205	196	196	214	214	201	207	227	233	239	251	122	122	173	173	165	168	180	189	173	194	221	221	226	226	230	239	253	256
ES457_19	Spain	Wheat	15	104	125	158	158	153	156	173	173	0	0	196	196	208	214	207	213	233	233	239	239	125	152	173	176	168	168	186	186	197	197	221	221	214	226	239	239	256	256
ES458_19	Spain	Wheat	48	104	104	158	170	150	153	173	173	202	205	196	199	214	214	204	213	233	242	239	251	125	152	173	176	165	168	180	186	173	197	221	221	0	0	230	239	0	0
ES459_19	Spain	Wheat	45	104	104	158	170	153	153	173	173	202	205	196	196	214	214	207	213	233	233	239	239	122	152	173	176	168	168	186	189	194	197	221	221	226	226	239	239	256	259
ES460_19	Spain	Wheat	104	104	128	158	170	141	153	170	173	202	205	196	196	214	214	207	207	233	233	239	251	122	128	173	173	168	171	180	189	0	0	215	215	214	214	230	242	256	256
ES461_19	Spain	Wheat	45	104	104	158	170	150	153	173	173	202	205	196	199	214	214	204	213	233	242	239	251	125	152	173	176	165	168	180	186	173	197	221	221	226	229	230	239	250	259
ES462_19	Spain	Wheat	31	104	104	158	158	153	153	173	173	202	205	196	199	214	214	201	213	230	233	239	239	125	152	173	176	165	168	186	189	194	197	221	227	226	226	239	239	0	0
ES465_19	Spain	Wheat	51	104	104	158	170	0	0	173	173	202	205	196	196	214	214	207	213	233	233	239	239	122	152	173	176	168	168	186	189	194	197	221	221	214	226	239	239	0	0
ES466_19	Spain	Wheat	89	122	128	158	158	141	141	173	188	202	235	193	196	214	214	204	207	227	227	248	251	122	125	161	173	168	171	189	189	173	197	206	206	214	214	230	242	256	256
ES467_19	Spain	Wheat	54	104	119	155	170	153	153	170	173	205	208	196	196	214	214	201	201	227	227	239	251	122	125	173	173	165	171	180	186	173	194	221	221	226	226	230	239	250	253
ES468_19	Spain	Wheat	40	104	104	158	170	150	153	173	173	202	205	196	199	214	214	204	213	233	242	239	251	122	152	0	0	165	168	180	186	173	197	221	221	0	0	230	239	250	250
ES469_19	Spain	Wheat	14	104	125	158	158	153	156	173	173	0	0	196	196	208	214	207	213	233	233	239	239	122	152	0	0	168	168	186	186	176	197	221	221	214	226	239	239	256	256
ES470_19	Spain	Wheat	33	104	104	158	158	153	153	173	173	0	0	196	199	214	214	201	213	230	233	239	239	125	152	173	176	165	168	186	189	194	197	221	221	226	226	239	239	256	256
ES471_19	Spain	Wheat	49	104	104	158	170	153	153	173	173	0	0	196	196	214	214	207	213	233	233	239	239	122	152	173	176	168	168	186	189	194	197	221	221	226	226	239	239	256	256
ES472_19	Spain	Wheat	46	104	104	158	170	150	153	173	173	0	0	175	199	0	0	207	213	224	233	239	239	107	125	173	173	171	171	180	189	188	188	221	221	214	226	230	239	253	256
ES474_19	Spain	Wheat	18	104	122	155	170	150	150	173	173	0	0	175	175	214	214	204	204	233	233	239	251	122	122	173	176	168	168	180	189	173	173	206	215	214	226	239	239	0	0
ES475_19	Spain	Wheat	15	104	125	158	158	153	156	173	173	0	0	196	196	208	214	207	213	233	233	239	239	125	152	173	176	168	168	186	186	197	197	221	221	214	226	239	239	256	256
UK501_19	UK	Wheat	10	122	122	161	170	153	153	173	173	226	256	0	0	211	211	207	222	221	230	254	254	125	131	161	182	168	168	180	180	0	0	224	227	211	211	239	239	268	268
UK502_19	UK	Wheat	10	122	122	161	170	153	153	173	173	226	256	0	0	211	211	207	222	221	230	254	254	125	131	161	182	168	168	180	180	0	0	224	227	211	211	239	239	268	268
UK503_19	UK	Wheat	62	119	122	161	176	153	153	176	179	226	244	187	187	217	217	207	213	227	233	239	245	125	131	176	179	165	171	180	180	185	203	239	248	211	211	0	0	262	262
UK504_19	UK	Wheat	10	122	122	161	170	153	153	173	173	226	256	0	0	211	211	207	222	221	230	254	254	125	131	161	182	168	168	180	180	182	200	224	227	211	211	239	239	268	268
UK505_19	UK	Wheat	10	122	122	161	170	153	153	173	173	226	256	0	0	211	211	207	222	221	230	254	254	125	131	161	182	168	168	180	180	182	200	224	227	211	211	239	239	268	268
UK506_19	UK	Wheat	10	122	122	161	170	153	153	173	173	226	256	0	0	211	211	207	222	221	230	254	254	125	131	161	182	168	168	180	180	182	200	224	227	211	211	239	239	268	268
UK507_19	UK	Wheat	120	128	128	170	176	153	153	173	188	223	226	0	0	214	214	201	201	221	233	239	254	125	125	161	161	165	168	180	189	182	182	212	215	211	211	239	239	268	268
UK512_19	UK	Wheat	9	122	122	161	173	153	153	179	179	208	256	187	202	217	217	210	213	233	239	242	248	101	131	161	161	168	168	0	0	182	206	206	212	220	220	245	245	262	268
UK01_20	UK	Barley	66	119	119	155	164	147	153	173	179	223	268	175	196	217	217	201	213	233	233	239	239	110	140	176	176	165	165	174	180	173	200	212	212	220	220	239	242	268	268
UK02_20	UK	Barley	8	122	134	161	164	153	153	176	176	223	238	0	0	217	217	201	207	224	233	242	254	110	110	161	176	171	171	174	180	173	185	218	218	211	217	242	242	256	268
UK03_20	UK	Barley	82	122	128	155	158	150	153	173	182	208	223	0	0	217	217	201	207	227	233	239	254	146	146	161	176	165	168	180	192	185	212	206	206	217	220	242	242	256	268
UK04_20	UK	Barley	82	122	128	155	158	150	153	173	182	208	223	0	0	217	217	201	207	227	233	239	254	146	146	161	176	165	168	180	192	185	212	206	206	0	0	242	242	256	268
UK05_20	UK	Barley	82	122	128	155	158	150	153	173	182	208	223	0	0	217	217	201	207	227	233	239	254	146	146	161	176	165	168	180	192	185	212	206	206	0	0	242	242	256	268
UK06_20	UK	Barley	123	128	128	161	170	150	153	173	173	226	226	175	175	217	217	210	228	227	239	254	254	110	131	161	179	159	180	180	180	182	200	227	227	217	217	239	239	265	268
UK07_20	UK	Barley	123	128	128	161	170	150	153	173	173	226	226	175	175	217	217	210	228	227	239	254	254	110	131	161	179	159	180	180	180	182	200	227	227	0	0	239	239	265	268
UK08_20	UK	Barley	11	122	122	158	161	150	153	173	173	226	226	175	175	217	217	228	228	221	227	239	254	131	131	161	179	168	168	180	192	182	182	227	227	220	220	239	239	265	265
UK09_20	UK	Barley	11	122	122	158	161	150	153	173	173	226	226	175	175	217	217	228	228	221	227	239	254	131	131	161	179	168	168	180	192	182	182	227	227	220	220	239	239	265	265
UK10_20	UK	Barley	11	122	122	158	161	150	153	173	173	226	226	175	175	217	217	228	228	221	227	239	254	131	131	161	179	168	168	180	192	182	182	227	227	220	220	239	239	265	265
UK11_20	UK	Barley	11	122	122	158	161	150	153	173	173	226	226	175	175	217	217	228	228	221	227	239	254	131	131	161	179	168	168	180	192	182	182	227	227	220	220	239	239	265	265
UK12_20	UK	Barley	11	122	122	158	161	150	153	173	173	226	226	175	175	217	217	228	228	221	227	239	254	131	131	161	179	168	168	180	192	182	182	227	227	220	220	239	239	265	265
UK13_20	UK	Barley	123	128	128	161	170	150	153	173	173	226	226	175	175	217	217	210	228	227	239	254	254	110	131	161	179	159	180	180	180	182	200	227	227	217	217	239	239	265	268
UK14_20	UK	Barley	123	128	128	161	170	150	153	173	173	226	226	175	175	217	217	210	228	227	239	254	254	110	131	161	179	159	180	180	180	182	200	227	227	0	0	239	239	265	268
UK15_20	UK	Barley	11	122	122	158	161	150	153	173	173	226	226	175	175	217	217	228	228	221	227	239	254	131	131	161	179	168	168	180	192	182	182	227	227	220	220	239	239	265	265
UK16_20	UK	Barley	11	122	122	158	161	150	153	173	173	226	226	175	175	217	217	228	228	221	227	239	254	131	131	161	179	168	168	180	192	182	182	227	227	220	220	239	239	265	265
UK17_20	UK	Barley	123	128	128	161	170	150	153	173	173	226	226	175	175	217	217	210	228	227	239	254	254	110	131	161	179	159	180	180	180	182	200	227	227	217	217	239	239	265	268
UK18_20	UK	Barley	123	128	128	161	170	150	153	173	173	226	226	175	175	217	217	210	228	227	239	254	254	110	131	161	179	159	180	180	180	182	200	227	227	0	0	239	239	265	268
UK19_20	UK	Barley	123	128	128	161	170	150	153	173	173	226	226	175	175	217	217	210	228	227	239	254	254	110	131	161	179	0	0	180	180	182	200	227	227	0	0	239	239	265	268
UK20_20	UK	Barley	11	122	122	158	161	150	153	173	173	226	226	175	175	217	217	228	228	221	227	239	254	131	131	161	179	168	168	180	192	182	182	227	227	220	220	239	239	265	265
UK21_20	UK	Barley	122	128	128	161	170	150	153	173	173	226	226	175	175	217	217	210	228	227	239	254	254	113	131	161	179	0	0	180	180	182	200	227	227	0	0	239	239	265	268
UK22_20	UK	Barley	11	122	122	158	161	150	153	173	173	226	226	175	175	217	217	228	228	221	227	239	254	131	131	161	179	168	168	180	192	182	182	227	227	220	220	239	239	265	265
UK23_20	UK	Barley	123	128	128	161	170	150	153	173	173	226	226	175	175	217	217	210	228	227	239	254	254	110	131	161	179	0	0	180	180	182	200	227	227	217	217	239	239	265	268
UK24_20	UK	Barley	11	122	122	158	161	150	153	173	173	226	226	175	175	217	217	228	228	221	227	239	254	131	131	161	179	168	168	180	192	182	182	227	227	220	220	239	239	265	265
UK25_20	UK	Rye	124	128	128	161	170	150	153	173	173	208	235	199	199	208	208	201	213	227	230	239	239	110	110	161	182	168	171	180	180	182	200	206	206	220	220	242	242	265	265
UK26_20	UK	Rye	83	122	128	161	170	150	150	176	176	208	211	175	199	208	214	201	201	221	227	239	254	110	143	155	158	168	168	180	180	182	206	206	206	220	220	239	239	265	265
UK27_20	UK	Rye	80	122	128	176	188	156	156	173	173	196	244	196	196	217	217	210	228	221	233	239	251	113	113	155	182	165	168	180	180	173	185	0	0	208	208	239	239	268	268
UK29_20	UK	Rye	81	122	128	161	179	153	153	173	173	223	226	190	190	217	217	207	207	221	224	242	254	131	131	176	176	165	165	180	192	185	206	209	218	220	220	239	239	259	271
UK30_20	UK	Rye	118	128	128	176	179	153	156	173	173	196	226	175	196	217	217	207	228	230	233	239	242	113	113	155	161	165	165	180	180	173	200	215	227	208	208	239	245	259	268
UK31_20	UK	Rye	116	128	134	161	170	150	153	173	173	208	226	190	199	208	208	204	207	221	227	239	239	110	110	158	158	168	168	180	189	173	182	206	206	220	220	239	239	259	268
UK32_20	UK	Wheat	68	119	119	170	176	153	153	176	179	223	226	187	202	208	211	210	213	233	233	239	242	110	110	176	176	165	165	180	189	182	182	212	218	220	220	242	242	259	262
UK33_20	UK	Wheat	121	128	128	155	176	153	156	173	176	226	268	196	202	211	214	213	213	233	233	242	248	143	143	176	179	165	165	174	189	200	200	212	212	220	220	242	245	265	268
UK34_20	UK	Barley	7	125	125	161	161	153	153	173	173	223	265	184	184	217	217	207	228	224	233	248	251	113	113	158	188	165	165	180	180	173	182	218	218	211	211	242	245	268	268
UK35_20	UK	Barley	2	134	134	161	170	153	153	173	176	220	223	184	190	217	217	0	0	224	239	242	251	113	113	158	182	165	171	174	180	173	182	215	218	211	211	236	242	259	265
UK36_20	UK	Wheat	119	128	128	164	176	150	153	176	176	226	241	199	202	208	211	210	213	227	233	239	242	110	110	176	194	165	165	189	189	182	182	206	212	220	220	236	242	259	265
UK37_20	UK	Wheat	71	119	119	164	170	141	153	173	173	226	235	196	196	214	217	204	207	233	239	239	254	110	110	158	176	165	171	174	180	173	182	203	206	217	217	239	242	262	262
UK38_20	UK	Wheat	121	128	128	155	176	153	156	173	176	226	268	196	202	211	214	213	213	233	233	242	248	143	143	176	179	165	165	174	189	200	200	212	212	220	220	242	245	265	268
UK39_20	UK	Wheat	109	119	128	179	179	156	156	173	179	226	226	175	175	0	0	204	210	233	233	254	254	125	143	158	176	165	168	192	192	182	182	203	212	0	0	239	239	259	265
UK40_20	UK	Wheat	121	128	128	155	176	153	156	173	176	226	268	196	202	211	214	213	213	233	233	242	248	143	143	176	179	165	165	174	189	200	200	212	212	220	220	242	245	265	268
UK41_20	UK	Wheat	69	119	119	170	176	153	153	176	179	223	226	187	202	208	211	210	213	233	233	239	242	110	110	176	176	165	165	180	189	182	182	212	215	220	220	242	242	259	265
UK42_20	UK	Wheat	121	128	128	155	176	153	156	173	176	226	268	196	202	211	214	213	213	233	233	242	248	143	143	176	179	165	165	174	189	200	200	212	212	220	220	242	245	265	268
UK43_20	UK	Wheat	108	119	128	179	179	156	156	173	179	226	226	175	175	217	217	204	210	221	233	254	254	128	143	158	176	165	168	192	192	182	182	203	215	0	0	239	239	259	268
UK45_20	UK	Wheat	65	119	119	161	179	150	153	179	179	208	226	196	199	214	214	213	213	221	233	239	239	125	125	161	176	168	168	180	189	200	200	215	215	217	217	239	239	259	268
UK46_20	UK	Wheat	64	119	119	179	179	153	156	179	179	226	226	196	196	214	214	204	213	221	221	251	251	125	125	161	161	168	168	189	192	200	200	212	215	0	0	239	242	259	259
UK47_20	UK	Wheat	70	119	119	164	170	141	153	173	173	226	235	196	196	214	217	204	204	233	239	239	254	110	110	161	176	165	171	174	180	173	182	203	206	0	0	239	242	262	262
B8201	Switzerland	Rye	117	128	131	152	173	0	0	173	173	0	0	196	208	217	217	204	204	224	239	239	242	113	113	176	197	168	168	180	192	173	200	206	206	211	211	233	245	268	271
B9202	Switzerland	Wheat	110	119	128	170	182	144	150	173	179	220	235	208	208	214	217	204	216	236	239	245	251	107	137	176	176	174	174	180	180	173	182	215	215	217	217	0	0	256	274
B10201	Switzerland	Rye	115	128	137	161	188	153	156	173	173	250	250	175	175	208	208	201	213	227	233	239	242	113	113	176	188	165	168	174	180	200	200	206	206	0	0	239	239	262	262
B16202	Switzerland	Rye	6	125	131	161	170	150	150	176	176	214	241	0	0	217	220	201	201	227	227	248	248	110	110	164	176	171	171	174	192	185	200	224	224	211	211	245	245	265	265
B17201	Switzerland	Rye	4	125	131	149	158	147	153	173	176	241	259	187	196	208	208	207	207	230	233	242	245	110	125	161	176	165	168	183	183	185	200	197	206	0	0	242	242	265	268
B18201	Switzerland	Rye	73	119	119	158	167	147	156	176	176	223	226	187	214	208	217	201	228	233	233	248	248	140	143	176	182	165	165	180	180	200	212	209	218	214	214	239	239	259	265
B19201	Switzerland	Rye	79	125	128	167	173	144	153	173	173	208	238	175	202	211	217	213	213	227	236	239	239	110	128	173	176	168	171	189	192	185	200	212	215	0	0	242	242	259	262
B20201	Switzerland	Wheat	111	119	128	170	173	150	150	179	179	226	244	202	208	214	214	216	219	239	239	245	251	125	125	182	182	165	168	180	189	173	203	215	221	217	220	236	242	256	268
B21201	Switzerland	Wheat	125	128	128	158	176	156	156	176	176	241	241	175	175	211	211	204	207	233	233	239	254	0	0	161	176	168	171	183	183	182	185	209	209	0	0	239	239	268	268
B22201	Switzerland	Rye	1	131	134	170	170	147	150	173	176	226	250	175	175	217	217	201	210	233	233	248	254	125	125	164	179	171	171	192	192	182	203	218	218	0	0	239	239	259	274
B27202	Switzerland	Rye	3	125	134	161	173	156	156	173	176	244	265	0	0	208	211	204	207	230	233	239	248	125	140	161	188	0	0	174	189	185	200	203	203	211	211	230	242	265	268
B28204	Switzerland	Wheat	110	119	128	170	182	144	150	173	179	220	235	208	208	214	217	204	216	236	239	245	251	107	137	176	176	0	0	180	180	173	182	215	215	217	217	230	239	256	274
B220	Switzerland	Rye	114	119	128	0	0	147	153	179	179	211	226	196	196	214	214	0	0	233	233	239	239	101	125	161	176	168	171	183	189	200	200	218	233	214	226	239	239	265	268
B2320	Switzerland	Rye	67	119	119	176	176	132	153	173	185	214	214	175	175	214	220	207	207	0	0	248	248	113	137	158	179	159	165	180	180	203	203	197	197	211	211	245	245	259	259
B3620	Switzerland	Rye	5	125	131	164	170	150	156	173	173	0	0	184	184	217	217	204	210	233	233	254	254	0	0	179	182	165	168	180	180	188	200	215	224	214	214	242	242	262	265

## Sheet: Suppl. Table 5
Supplementary Table 5. Analysis of molecular variance (AMOVA) of Puccinia graminis isolates for pairwise comparisons between populations based on clone-corrected data.
Spain and UK
Source of variation	Dfa	Sum of squares	Mean of squares	Estimated variance	Variation (%)	p-valueb
Between populations	1	229.51	229.51	2.48	16	<0.001
Between samples within populations	119	1878.93	15.79	2.74	18	<0.001
Within samples	121	1246.51	10.30	10.30	66	<0.001
Spain and Switzerland
Source of variation	Dfa	Sum of squares	Mean of squares	Estimated variance	Variation (%)	p-valueb
Between populations	1	108.28	108.28	1.90	13	<0.001
Between samples within populations	105	1656.83	15.78	2.66	18	<0.001
Within samples	107	2883.51	10.45	10.45	69	<0.001
UK and Switzertland
Source of variation	Dfa	Sum of squares	Mean of squares	Estimated variance	Variation (%)	p-valueb
Between populations	1	31.47	31.47	0.34	2	0.009
Between samples within populations	46	746.75	18.67	4.17	28	<0.001
Within samples	48	433.69	10.33	10.32	70	<0.001
a Degrees of freedom, b p-values based on 1999 permutations.

## Sheet: Suppl. Table 6
Supplementary Table 6. Membership probabilities of the 192 Puccinia graminis isolates clustered according to the DAPC analysis.
Number	Cluster	Isolate ID	Population	Aecial sample of origin (Suppl. Table 1)	Host	Proportion_assign_cluster.1	Proportion_assign_cluster.2	Proportion_assign_cluster.3	Proportion_assign_cluster.4
1	1	ES87_19	Spain	Aecia_ES37_19	Rye	1	2.22694e-63	1.74551e-10	4.66113e-36
2	1	ES265_19	Spain	Aecia_ES37_19	Wheat	1	1.06661e-62	2.15154e-11	1.21406e-38
3	1	ES266_19	Spain	Aecia_ES37_19	Wheat	1	1.09257e-62	1.32434e-06	4.66278e-32
4	1	ES450_19	Spain	Aecia_ES37_19	Wheat	0.999999999999998	7.35841e-42	0.153404	4.22044e-23
5	1	ES452_19	Spain	Aecia_ES37_19	Wheat	1	1.28196e-67	1.79919e-11	6.99043e-42
6	1	ES89_19	Spain	Aecia_ES37_19	Rye	1	8.81247e-63	1.76148e-12	3.42454e-40
7	1	ES90_19	Spain	Aecia_ES37_19	Rye	1	1.83752e-62	3.85889e-12	1.03848e-39
8	1	ES179_19	Spain	Aecia_ES37_19	Barley	1	2.99124e-58	1.4281e-11	2.97294e-38
9	1	ES458_19	Spain	Aecia_ES37_19	Wheat	1	4.9808e-60	3.45958e-07	1.43428e-32
10	1	ES462_19	Spain	Aecia_ES37_19	Wheat	1	3.67454e-54	2.62216e-08	3.72504e-31
11	1	ES465_19	Spain	Aecia_ES37_19	Wheat	1	3.87126e-62	1.49938e-07	3.6767e-35
12	1	ES468_19	Spain	Aecia_ES37_19	Wheat	1	5.01713e-59	3.30536e-06	9.02039e-34
13	1	ES469_19	Spain	Aecia_ES37_19	Wheat	0.999999999999955	1.14306e-42	4.50625	1.29665e-23
14	1	ES471_19	Spain	Aecia_ES37_19	Wheat	1	1.59694e-58	7.90691e-05	1.41232e-33
15	2	ES175_19	Spain	Aecia_ES29_19	Barley	2.59087e-58	1	1.09506e-10	3.50256e-38
16	2	ES69_19	Spain	Aecia_ES22_19	Rye	1.15498e-61	1	6.14323e-31	2.70567e-45
17	2	ES107_19	Spain	Aecia_ES22_19	Barley	2.46809e-64	1	2.61273e-29	5.51468e-44
18	2	ES243_19	Spain	Aecia_ES22_19	Wheat	5.14309e-53	1	5.95703e-24	3.30416e-46
19	2	ES244_19	Spain	Aecia_ES25_19	Wheat	2.93096e-50	1	5.23272e-18	4.09463e-33
20	2	ES318_19	Spain	Aecia_ES25_19	Wheat	7.0222e-55	1	2.83162e-24	8.32497e-41
21	2	ES75_19	Spain	Aecia_ES25_19	Rye	1.80833e-62	1	8.56435e-32	1.4678e-41
22	2	ES76_19	Spain	Aecia_ES28_19	Rye	2.55014e-61	1	5.20985e-29	7.02171e-44
23	2	ES77_19	Spain	Aecia_ES29_19	Rye	6.48522e-68	1	8.68732e-37	1.0134e-46
24	2	ES112_19	Spain	Aecia_ES29_19	Barley	2.75803e-47	1	2.05694e-23	1.85934e-39
25	2	ES247_19	Spain	Aecia_ES29_19	Wheat	4.89314e-64	1	1.79983e-32	7.0155e-48
26	2	ES248_19	Spain	Aecia_ES31_19	Wheat	3.82322e-62	1	9.5265e-29	9.80665e-41
27	2	ES250_19	Spain	Aecia_ES31_19	Wheat	4.02772e-62	1	4.22531e-32	3.57159e-51
28	2	ES251_19	Spain	Aecia_ES31_19	Wheat	1.03324e-58	1	9.84603e-23	6.84151e-37
29	2	ES319_19	Spain	Aecia_ES31_19	Wheat	1.04377e-65	1	1.8795e-30	1.56806e-45
30	2	ES320_19	Spain	Aecia_ES31_19	Wheat	2.70981e-58	1	1.92429e-31	4.58509e-51
31	2	ES321_19	Spain	Aecia_ES33_19	Wheat	3.29576e-48	1	1.031e-19	2.99574e-34
32	2	ES322_19	Spain	Aecia_ES33_19	Wheat	1.0272e-61	1	7.22904e-31	4.66051e-44
33	2	ES323_19	Spain	Aecia_ES33_19	Wheat	2.4688e-48	1	6.85949e-23	9.86928e-34
34	2	ES324_19	Spain	Aecia_ES33_19	Wheat	1.31546e-61	1	2.50584e-33	1.50006e-53
35	2	ES329_19	Spain	Aecia_ES33_19	Wheat	9.02127e-57	1	3.92221e-23	7.54469e-38
36	2	ES137_19	Spain	Aecia_ES29_19	Barley	5.7971e-11	1	1.85096e-35	4.07257e-07
37	3	ES80_19	Spain	Aecia_ES39_19	Rye	4.36562e-07	3.23797e-39	1	3.31108e-05
38	3	ES81_19	Spain	Aecia_ES40_19	Rye	4.00999e-10	3.25461e-40	1	6.44679e-07
39	3	ES82_19	Spain	Aecia_ES41_19	Rye	1.35773e-09	9.74211e-15	0.999999999999944	5.57376
40	3	ES86_19	Spain	Aecia_ES42_19	Rye	20.6741	8.35521e-26	0.999999999999786	0.69405
41	3	ES109_19	Spain	Aecia_ES38_19	Barley	1.27106e-11	7.10061e-30	1	0.000104078
42	3	ES113_19	Spain	Aecia_ES39_19	Barley	1.46933e-06	2.44809e-25	1	2.1108e-11
43	3	ES149_19	Spain	Aecia_ES40_19	Barley	4.54311e-09	2.17612e-27	1	8.42552e-09
44	3	ES150_19	Spain	Aecia_ES41_19	Barley	2.35899e-14	4.39611e-31	0.99999999999983	16.9827
45	3	ES151_19	Spain	Aecia_ES42_19	Barley	7.38824e-14	6.45162e-29	1	0.000341615
46	3	ES152_19	Spain	Aecia_ES43_19	Barley	2.79778e-08	5.11366e-25	1	3.18499e-07
47	3	ES153_19	Spain	Aecia_ES44_19	Barley	5.63738e-07	9.92279e-28	1	5.67611e-09
48	3	ES242_19	Spain	Aecia_ES43_19	Wheat	8.32708e-10	9.29712e-36	1	1.34244e-12
49	3	ES246_19	Spain	Aecia_ES44_19	Wheat	9.18694e-11	3.52727e-24	1	1.51736e-10
50	3	ES263_19	Spain	Aecia_ES45_19	Wheat	7.33141e-11	5.01909e-26	1	6.56709e-08
51	3	ES264_19	Spain	Aecia_ES38_19	Wheat	0.000106765	5.94123e-27	1	8.17962e-12
52	3	ES363_19	Spain	Aecia_ES39_19	Wheat	9.96866e-10	5.73053e-32	1	6.79672e-07
53	3	ES365_19	Spain	Aecia_ES40_19	Wheat	2.043e-05	2.18132e-31	1	7.65134e-05
54	3	ES366_19	Spain	Aecia_ES41_19	Wheat	4.55064e-06	5.06543e-31	1	2.74405e-07
55	3	ES401_19	Spain	Aecia_ES42_19	Wheat	1.28359e-10	2.41112e-22	1	3.41103e-07
56	3	ES402_19	Spain	Aecia_ES43_19	Wheat	0.000837	1.23422e-24	1	2.10792e-10
57	3	ES403_19	Spain	Aecia_ES44_19	Wheat	4.12045e-11	1.21036e-32	1	6.77003e-05
58	3	ES404_19	Spain	Aecia_ES45_19	Wheat	6.64642e-12	1.87245e-27	0.999999999999999	0.14005
59	3	ES451_19	Spain	Aecia_ES38_19	Wheat	1.11298e-12	2.90336e-35	1	3.12803e-06
60	3	ES74_19	Spain	Aecia_ES43_19	Rye	6.60273e-06	6.491e-27	1	6.44223e-06
61	3	ES78_19	Spain	Aecia_ES44_19	Rye	1.4456	3.45982e-27	0.999999999999986	0.000182535
62	3	ES83_19	Spain	Aecia_ES45_19	Rye	0.00108055	6.69137e-26	1	4.96275e-09
63	3	ES84_19	Spain	Aecia_ES38_19	Rye	2.31766e-05	3.78812e-16	1	2.49746e-06
64	3	ES85_19	Spain	Aecia_ES39_19	Rye	8.14109e-09	2.63963e-30	1	0.000176899
65	3	ES88_19	Spain	Aecia_ES40_19	Rye	3.69747e-08	8.02778e-31	1	5.10526e-10
66	3	ES91_19	Spain	Aecia_ES41_19	Rye	1.00981e-12	2.85562e-35	0.999999999999999	0.0577198
67	3	ES92_19	Spain	Aecia_ES42_19	Rye	0.0383124	3.12508e-30	1	1.23592e-08
68	3	ES99_19	Spain	Aecia_ES45_19	Barley	2036.94	3.22245e-37	0.999999999979631	0.00126257
69	3	ES114_19	Spain	Aecia_ES38_19	Barley	2.25404e-11	2.04608e-23	1	1.13447e-07
70	3	ES144_19	Spain	Aecia_ES40_19	Barley	3.22523e-10	5.30451e-30	1	1.56981e-05
71	3	ES154_19	Spain	Aecia_ES41_19	Barley	1.10576e-10	6.25826e-19	0.999993999281667	6.00072e+06
72	3	ES160_19	Spain	Aecia_ES42_19	Barley	7.72613e-09	1.52848e-30	1	1.28908e-09
73	3	ES167_19	Spain	Aecia_ES43_19	Barley	2.14179e-10	2.98202e-11	1	0.0158644
74	3	ES177_19	Spain	Aecia_ES44_19	Barley	1.22076e-11	1.12837e-32	0.999999999999999	0.0804843
75	3	ES178_19	Spain	Aecia_ES45_19	Barley	4.09673e-05	3.34193e-27	1	3.27812e-05
76	3	ES268_19	Spain	Aecia_ES39_19	Wheat	5.35671e-06	1.58593e-30	1	1.81957e-05
77	3	ES269_19	Spain	Aecia_ES40_19	Wheat	0.000753326	3.68564e-46	1	2.07027e-05
78	3	ES270_19	Spain	Aecia_ES41_19	Wheat	5.91058e-13	1.84393e-46	1	6.7392e-08
79	3	ES271_19	Spain	Aecia_ES42_19	Wheat	0.0548607	7.43613e-33	1	7.20697e-11
80	3	ES272_19	Spain	Aecia_ES43_19	Wheat	9.93971e-14	5.88052e-25	1	5.83355e-10
81	3	ES369_19	Spain	Aecia_ES44_19	Wheat	4.13065e-10	4.73975e-35	1	3.81256e-07
82	3	ES370_19	Spain	Aecia_ES45_19	Wheat	3.70378e-22	1.84228e-22	1	5.11937e-06
83	3	ES372b_19	Spain	Aecia_ES38_19	Wheat	3.22284e-13	1.05047e-36	1	3.16439e-10
84	3	ES375_19	Spain	Aecia_ES39_19	Wheat	1.66835e-15	2.93304e-27	0.999999999999996	0.355391
85	3	ES400_19	Spain	Aecia_ES40_19	Wheat	3.81225e-17	3.31968e-24	0.999999999975023	249.771
86	3	ES454_19	Spain	Aecia_ES41_19	Wheat	2.32154e-13	9.57738e-21	0.999999999999999	0.128996
87	3	ES455_19	Spain	Aecia_ES42_19	Wheat	9.54896e-09	1.03892e-29	1	0.00140686
88	3	ES460_19	Spain	Aecia_ES43_19	Wheat	5.44379e-09	2.06955e-28	1	4.86644e-10
89	3	ES466_19	Spain	Aecia_ES44_19	Wheat	4.98198e-20	7.28122e-22	0.999999999999998	0.166632
90	3	ES467_19	Spain	Aecia_ES45_19	Wheat	7.50557e-13	5.99824e-14	1	1.17936e-11
91	3	ES472_19	Spain	Aecia_ES38_19	Wheat	1.90808e-08	3.09084e-24	1	3.15331e-11
92	3	ES474_19	Spain	Aecia_ES39_19	Wheat	2.00418e-12	8.38893e-40	1	0.0152027
93	3	ES181_19	Spain	Aecia_ES38_19	Barley	1.64451e-33	7.87416e-39	0.999999999999999	0.110567
94	4	UK501_19	UK	Aecia_UK07_19	Wheat	6.37702e-31	2.00552e-42	4.34648e-05	1
95	4	UK503_19	UK	Aecia_UK07_19	Wheat	3.04296e-31	5.49064e-42	0.136004	0.999999999999999
96	4	UK507_19	UK	Aecia_UK07_19	Wheat	8.88107e-38	3.96656e-33	0.4353	0.999999999999996
97	4	UK512_19	UK	Aecia_UK07_19	Wheat	2.82088e-36	8.76798e-61	1.82387e-13	1
98	4	UK01_20	UK	Aecia_UK10_20	Barley	4.43505e-40	2.45749e-49	2.32031e-09	1
99	4	UK02_20	UK	Aecia_UK10_20	Barley	4.83604e-45	1.12236e-38	4.96435e-11	1
100	4	UK03_20	UK	Aecia_UK10_20	Barley	1.45971e-29	2.03625e-34	144.116	0.999999999998559
101	4	UK06_20	UK	Aecia_UK10_20	Barley	2.99657e-52	2.96804e-56	3.43616e-15	1
102	4	UK08_20	UK	Aecia_UK10_20	Barley	5.53641e-33	9.59785e-43	0.0010927	1
103	4	UK21_20	UK	Aecia_UK10_20	Barley	1.23936e-43	4.46428e-51	1.09901e-10	1
104	4	UK25_20	UK	Aecia_UK10_20	Rye	8.19916e-36	6.11162e-29	0.0030469	1
105	4	UK26_20	UK	Aecia_UK10_20	Rye	3.54592e-37	5.05955e-42	2.15229e-07	1
106	4	UK27_20	UK	Aecia_UK10_20	Rye	4.59905e-25	6.53005e-37	0.688584	0.999999999999993
107	4	UK29_20	UK	Aecia_UK10_20	Rye	7.00903e-34	9.35013e-51	1.2306e-09	1
108	4	UK30_20	UK	Aecia_UK10_20	Rye	5.5941e-43	8.90608e-43	2.34367e-07	1
109	4	UK31_20	UK	Aecia_UK10_20	Rye	2.17076e-36	3.09193e-42	3.24514e-06	1
110	4	UK32_20	UK	Aecia_UK10_20	Wheat	3.27047e-42	3.38172e-51	3.17473e-09	1
111	4	UK33_20	UK	Aecia_UK10_20	Wheat	4.12994e-25	1.44454e-45	1.47776e-09	1
112	4	UK34_20	UK	Aecia_UK10_20	Barley	2.92595e-39	8.41012e-46	1.86957e-07	1
113	4	UK35_20	UK	Aecia_UK10_20	Barley	3.18785e-38	8.2619e-42	2.66797e-09	1
114	4	UK36_20	UK	Aecia_UK10_20	Wheat	1.74856e-37	8.7731e-45	7.21294e-07	1
115	4	UK37_20	UK	Aecia_UK10_20	Wheat	2.08779e-34	1.54114e-43	1.84498e-05	1
116	4	UK39_20	UK	Aecia_UK10_20	Wheat	4.59129e-34	9.65813e-47	6.74901e-08	1
117	4	UK41_20	UK	Aecia_UK10_20	Wheat	5.4053e-44	7.44245e-53	7.9605e-10	1
118	4	UK43_20	UK	Aecia_UK10_20	Wheat	1.29206e-49	8.09337e-54	1.3554e-17	1
119	4	UK45_20	UK	Aecia_UK10_20	Wheat	5.05884e-35	1.16585e-50	3.25724e-06	1
120	4	UK46_20	UK	Aecia_UK10_20	Wheat	1.91362e-35	5.68217e-42	5.11122e-08	1
121	4	UK47_20	UK	Aecia_UK10_20	Wheat	1.70218e-29	4.47768e-42	0.00308476	1
122	4	B8201	Switzerland	Aecia_CH47_19	Rye	5.53068e-26	3.93762e-39	0.000424153	1
123	4	B9202	Switzerland	Aecia_CH48_19	Wheat	5.02111e-43	1.45429e-46	2.00064e-07	1
124	4	B10201	Switzerland	Aecia_CH49_19	Rye	1.43387e-23	5.2647e-45	7.01823	0.99999999999993
125	4	B16202	Switzerland	Aecia_CH50_19	Rye	1.88613e-38	4.61086e-46	4.99298e-09	1
126	4	B17201	Switzerland	Aecia_CH51_19	Rye	5.58538e-34	2.04693e-54	6.28445e-06	1
127	4	B18201	Switzerland	Aecia_CH52_19	Rye	1.73503e-34	1.37379e-41	0.000305351	1
128	4	B19201	Switzerland	Aecia_CH53_19	Rye	1.38853e-32	3.90306e-37	66.1549	0.999999999999339
129	4	B20201	Switzerland	Aecia_CH54_19	Wheat	1.81746e-31	5.36473e-23	3.16967	0.999999999999968
130	4	B21201	Switzerland	Aecia_CH55_19	Wheat	1.71581e-32	2.81472e-35	18.8962	0.999999999999811
131	4	B22201	Switzerland	Aecia_CH56_19	Rye	7.9645e-37	4.33433e-40	4.45714e-06	1
132	4	B27202	Switzerland	Aecia_CH57_19	Rye	3.12972e-42	6.38997e-57	2.23667e-09	1
133	4	B220	Switzerland	Aecia_CH58_19	Rye	4.71257e-19	5.31359e-35	8.5451e+06	0.999999914548952
134	4	B2320	Switzerland	Aecia_CH47_19	Rye	4.33687e-40	2.11748e-44	33.1093	0.999999999999669
135	4	B3620	Switzerland	Aecia_CH48_19	Rye	6.6611e-25	1.00621e-35	6.75271	0.999999999999932
